# Supplementary material for: Signatures of local adaptation to current and future climate in phenology-related genes in natural populations of Quercus robur
Source: BMC Genomics. 2024 Jan 19;25:78. doi: 10.1186/s12864-023-09897-y (PMC10797717; doi:10.1186/s12864-023-09897-y)
Supplement: Supplementary file 1 — Additional file 1. [file 12864_2023_9897_MOESM1_ESM.xlsx]

## Sheet: TableS1
Table S1. Pearson’s correlations (below diagonal) between analyzed variables, and canonical correlation coefficients (above diagonal) among groups of variables. Significant coefficients with a p-value less than 0.05 are highlighted in bold font.
	Longitude	Latitude	BIO1	BIO2	BIO8	BIO11	BIO12	BIO14	Individual spring phenology	Individual autumn phenology	Family spring phenology	Family autumn phenology	Family DBH	Family height	Family survival
Longitude	-		Canonical R=0.999; p<0.0001						Canonical R=0.347; p=0.0261		Canonical R=0.818; p<0.0001
Latitude	-0.100	-
BIO1	-0.959	0.109	-						Canonical R=0.483; p=0.0136		Canonical R=0.902; p<0.0001
BIO2	0.139	0.011	-0.327	-
BIO8	-0.141	0.959	0.217	-0.250	-
BIO11	-0.737	-0.549	0.688	-0.018	-0.526	-
BIO12	0.057	-0.750	-0.014	-0.538	-0.593	0.307	-
BIO14	-0.289	-0.408	0.183	-0.217	-0.422	0.570	0.468	-
Individual spring phenology	-0.168	0.289	0.248	-0.247	0.357	-0.039	-0.143	-0.068	-		Canonical R=0.598; p<0.0001
Individual autumn phenology	-0.176	0.185	0.188	-0.014	0.188	0.037	-0.193	-0.092	0.353	-
Family spring phenology	-0.113	0.147	0.267	-0.336	0.256	0.059	-0.123	-0.077	0.551	0.217	-
Family autumn phenology	-0.314	0.431	0.347	-0.154	0.452	0.028	-0.318	0.033	0.030	0.254	0.036	-
Family DBH	-0.107	-0.580	0.226	-0.226	-0.468	0.505	0.362	0.161	0.238	-0.017	0.437	-0.181	-
Family height	-0.130	-0.562	0.247	-0.228	-0.448	0.506	0.358	0.150	0.281	0.015	0.487	-0.165	0.987	-
Family survival	-0.219	0.203	0.286	-0.308	0.267	0.093	-0.100	0.122	0.396	0.090	0.355	0.199	0.272	0.288	-
BIO1	annual mean temperature
BIO2	mean diurnal range
BIO8	mean temperature of the wettest quarter
BIO11	mean temperature of coldest quarter
BIO12	annual precipitation
BIO14	precipitation seasonality

## Sheet: TableS2
Table S2. List of approved gene models and their corresponding locations in the reference genome of Quercus robur (Plomion et al., 2018)
Gene model	Reference sequence	Start positions	End positions	Contig name	Annotation in Q. robur genome	Description
asmbl_1	Qrob_Chr01	193819	197217	OCV4_rep_c21384	Qrob_T0711190.2	TMV resistance protein N-like [Quercus suber]
asmbl_2	Qrob_Chr01	2030934	2087826	Loc_132880_Tr_5/5_Conf_0.667_Len_3319
asmbl_3	Qrob_Chr01	3425182	3426213	OCV3_prime_rep_c51114	Qrob_T0599070.2	50S ribosomal protein L31, chloroplastic [Quercus lobata]
asmbl_4	Qrob_Chr01	3953550	3953804	Loc_140871_Tr_1/1_Conf_1.000_Len_333
asmbl_5	Qrob_Chr01	6962292	6974883	OCV4_rep_c6844		linoleate 13S-lipoxygenase 2-1, chloroplastic-like [Quercus lobata]
asmbl_6	Qrob_Chr01	7436424	7440492	OCV4_rep_c5748	Qrob_T0257170.2	uncharacterized protein LOC115975996 [Quercus lobata]
asmbl_7	Qrob_Chr01	7472528	7473654	OCV4_rep_c11482	Qrob_T0257140.2	histone H3-like centromeric protein CSE4 [Quercus lobata]
asmbl_8	Qrob_Chr01	7478487	7479111	OCV3_prime_rep_c36826; OCV3_prime_rep_c65486; OCV3_prime_rep_c68729	Qrob_T0257130.2	histone H3-like centromeric protein CSE4 [Quercus lobata]
asmbl_9	Qrob_Chr01	8305154	8307270	Loc_4022_Tr_5/9_Conf_0.323_Len_2712	Qrob_T0362890.2	uncharacterized protein LOC115976957 [Quercus lobata] XP_030954406.1 uncharacterized protein LOC115976957 [Quercus lobata] XP_030954417.1 uncharacterized protein LOC115976957 [Quercus lobata] XP_030954426.1 uncharacterized protein LOC115976957 [Quercus lobata]
asmbl_10	Qrob_Chr01	9679413	9686091	Loc_1358_Tr_20/23_Conf_0.049_Len_523	Qrob_T0696080.2
asmbl_11	Qrob_Chr01	10438947	10440189	Loc_133104_Tr_1/1_Conf_1.000_Len_1264
asmbl_12	Qrob_Chr01	12146235	12147049	OCV4_rep_c27724	Qrob_T0315180.2	uncharacterized protein LOC115979941 [Quercus lobata]
asmbl_13	Qrob_Chr01	12147610	12148767	OCV4_rep_c27724	Qrob_T0315170.2	uncharacterized protein LOC115979941 [Quercus lobata]
asmbl_14	Qrob_Chr01	13340418	13341197	OCV4_rep_c25495	Qrob_T0300330.2	hypothetical protein CJ030_MR8G005084 [Morella rubra]
asmbl_15	Qrob_Chr01	13826026	13828939	OCV3_prime_c9213		gibberellin-regulated protein 9-like [Quercus lobata]
asmbl_16	Qrob_Chr01	13960425	13961452	OCV4_rep_c7400		pyruvate dehydrogenase E1 component subunit alpha, mitochondrial-like [Quercus suber]
asmbl_17	Qrob_Chr01	14082437	14082793	OCV4_c23386	Qrob_T0657060.2	auxin-responsive protein SAUR76 [Quercus lobata]
asmbl_18	Qrob_Chr01	14289507	14293949	OCV3_prime_rep_c40783; OCV4_rep_c9634	Qrob_T0295690.2	putative laccase-9 [Quercus lobata]
asmbl_19	Qrob_Chr01	26059289	26060546	OCV3_prime_rep_c54595	Qrob_T0001910.2	Thioredoxin-like protein YLS8 [Vitis vinifera]
asmbl_20	Qrob_Chr01	29104912	29105388	OCV4_rep_c25288	Qrob_T0602120.2	hypothetical protein CMV_012367 [Castanea mollissima]
asmbl_21	Qrob_Chr01	29314573	29326472	OCV3_prime_c23547;OCV3_prime_rep_c37526	Qrob_T0535970.2	serine/threonine-protein phosphatase 6 regulatory subunit 2-like isoform X1 [Quercus lobata]
asmbl_22	Qrob_Chr01	29575568	29579882	OCV4_c4796	Qrob_T0536110.2	protein CNGC15b-like [Quercus lobata] XP_030961815.1 protein CNGC15b-like [Quercus lobata] XP_030961819.1 protein CNGC15b-like [Quercus lobata] XP_030964589.1 protein CNGC15b-like [Quercus lobata] XP_030964590.1 protein CNGC15b-like [Quercus lobata] XP_030964591.1 protein CNGC15b-like [Quercus lobata]
asmbl_23	Qrob_Chr01	30373522	30377554	OCV4_rep_c19210
asmbl_24	Qrob_Chr01	30638722	30640500	OCV4_rep_c23868		uncharacterized protein LOC115988607 [Quercus lobata]
asmbl_25	Qrob_Chr01	31650843	31655050	OCV4_rep_c26242	Qrob_T0018400.2	probable pectinesterase 68 [Quercus lobata]
asmbl_26	Qrob_Chr01	32219303	32222054	Loc_27923_Tr_2/2_Conf_0.800_Len_1768	Qrob_T0127070.2	uncharacterized protein LOC115984499 [Quercus lobata] XP_030963387.1 uncharacterized protein LOC115984499 [Quercus lobata]
asmbl_27	Qrob_Chr01	34768281	34769326	OCV4_rep_c23958	Qrob_T0455450.2	nuclear transport factor 2-like isoform X3 [Quercus lobata]
asmbl_28	Qrob_Chr01	35000761	35001300	Loc_24078_Tr_4/10_Conf_0.357_Len_1023	Qrob_T0455290.2	18.5 kDa class I heat shock protein-like [Quercus lobata]
asmbl_29	Qrob_Chr01	35182646	35183430	Loc_64953_Tr_1/2_Conf_0.667_Len_796		hypothetical protein CMV_005626 [Castanea mollissima]
asmbl_30	Qrob_Chr01	36033669	36034582	OCV4_rep_c25830		late embryogenesis abundant protein At1g64065-like [Quercus lobata]
asmbl_31	Qrob_Chr01	36045417	36047367	Loc_47725_Tr_1/1_Conf_1.000_Len_2034	Qrob_T0608370.2	ABC transporter G family member 4 [Quercus lobata]
asmbl_32	Qrob_Chr01	40583182	40586745	OCV4_rep_c16037		expansin-A4 [Quercus lobata]
asmbl_33	Qrob_Chr01	42229515	42233206	Loc_171_Tr_5/5_Conf_0.625_Len_2464	Qrob_T0426510.2	putative E3 ubiquitin-protein ligase XBAT31 [Quercus lobata]
asmbl_34	Qrob_Chr01	42254640	42255092	OCV3_prime_c5714	Qrob_T0426520.2	hypothetical protein CMV_024710 [Castanea mollissima]
asmbl_35	Qrob_Chr01	45019421	45022536	Loc_6995_Tr_2/7_Conf_0.120_Len_433	Qrob_T0297250.2	THO complex subunit 4A [Quercus lobata]
asmbl_36	Qrob_Chr01	49177951	49181873	OCV4_rep_c25341	Qrob_T0307780.2	laccase-17-like [Quercus lobata]
asmbl_37	Qrob_Chr01	49520206	49521591	OCV4_rep_c5902	Qrob_T0307580.2	probable NAD(P)H dehydrogenase (quinone) FQR1-like 3 [Quercus lobata]
asmbl_38	Qrob_Chr01	49612497	49617748	OCV4_rep_c28754	Qrob_T0307530.2	cell division control protein 6 homolog B-like [Quercus lobata]
asmbl_39	Qrob_Chr01	50273729	50302908	Loc_132537_Tr_1/1_Conf_1.000_Len_904		zinc finger protein ZOP1 [Quercus suber]
asmbl_40	Qrob_Chr01	51284632	51285270	OCV4_rep_c27992	Qrob_T0751500.2	auxin-binding protein ABP19a-like [Quercus lobata]
asmbl_41	Qrob_Chr02	4029725	4031809	Loc_135090_Tr_1/1_Conf_1.000_Len_1558		uncharacterized protein LOC112027222 [Quercus suber]
asmbl_42	Qrob_Chr02	5127904	5129455	OCV4_rep_c16738	Qrob_T0059490.2	UPF0481 protein At3g47200-like [Quercus lobata]
asmbl_43	Qrob_Chr02	5579315	5583678	OCV4_rep_c15869	Qrob_T0059790.2	cyclin-D3-1-like [Quercus lobata]
asmbl_44	Qrob_Chr02	5692061	5694260	Loc_93500_Tr_2/3_Conf_0.600_Len_1548	Qrob_T0059880.2	uncharacterized protein LOC115972726 [Quercus lobata]
asmbl_45	Qrob_Chr02	5989558	5991228	Loc_14725_Tr_3/3_Conf_0.625_Len_1451	Qrob_T0060080.2	WUSCHEL-related homeobox 4 [Quercus lobata]
asmbl_46	Qrob_Chr02	6010281	6016540	OCV3_prime_rep_c40466	Qrob_T0060090.2	polyadenylate-binding protein 2-like [Quercus suber]
asmbl_47	Qrob_Chr02	6019574	6021071	Loc_101_Tr_2/3_Conf_0.222_Len_1325	Qrob_T0060100.2	polyadenylate-binding protein 2-like [Quercus lobata]
asmbl_48	Qrob_Chr02	9192024	9195662	OCV4_rep_c32043	Qrob_T0676570.2	LOW QUALITY PROTEIN: pentatricopeptide repeat-containing protein At5g13270, chloroplastic-like [Quercus suber]
asmbl_49	Qrob_Chr02	11948835	11949787	OCV4_rep_c33800		mitogen-activated protein kinase kinase 5-like [Quercus suber]
asmbl_50	Qrob_Chr02	14046147	14048166	OCV4_rep_c40458	Qrob_T0537970.2	peroxidase 9-like [Quercus lobata]
asmbl_51	Qrob_Chr02	16399436	16415040	Loc_29976_Tr_4/5_Conf_0.364_Len_904		hypothetical protein CMV_014299 [Castanea mollissima]
asmbl_52	Qrob_Chr02	17365503	17369177	OCV4_c10677	Qrob_T0454170.2	probable LRR receptor-like serine/threonine-protein kinase At4g36180 [Quercus lobata]
asmbl_53	Qrob_Chr02	19495558	19502529	Loc_17817_Tr_4/4_Conf_0.636_Len_3698	Qrob_T0391780.2	cryptochrome-1 isoform X1 [Quercus lobata] XP_030945409.1 cryptochrome-1 isoform X2 [Quercus lobata]
asmbl_54	Qrob_Chr02	20768071	20769243	OCV3_prime_rep_c52576; OCV3_prime_rep_c53008; Loc_20137_Tr_1/1_Conf_1.000_Len_860		gibberellin-regulated protein 1-like [Quercus suber]
asmbl_55	Qrob_Chr02	21738651	21739691	OCV3_prime_rep_c48184	Qrob_T0204310.2	plastocyanin [Quercus suber] XP_030950830.1 plastocyanin [Quercus lobata]
asmbl_56	Qrob_Chr02	22418708	22420795	Loc_22728_Tr_1/2_Conf_0.667_Len_1970	Qrob_T0204840.2	lysine histidine transporter-like 8 [Quercus lobata]
asmbl_57	Qrob_Chr02	22427746	22428688	Loc_22728_Tr_1/2_Conf_0.667_Len_1970	Qrob_T0204860.2	lysine histidine transporter-like 8 [Quercus lobata]
asmbl_58	Qrob_Chr02	22449909	22450648	Loc_101548_Tr_1/1_Conf_1.000_Len_772		hypothetical protein CMV_009197 [Castanea mollissima]
asmbl_59	Qrob_Chr02	22765022	22766196	OCV4_rep_c2079, OCV3_prime_c16665	Qrob_T0205100.2	uncharacterized protein LOC115977767 [Quercus lobata]
asmbl_60	Qrob_Chr02	22851991	22857967	OCV4_rep_c6795	Qrob_T0205180.2	1,4-alpha-glucan-branching enzyme 1, chloroplastic/amyloplastic-like isoform X1 [Quercus lobata]
asmbl_61	Qrob_Chr02	22862104	22862956	OCV4_rep_c6795	Qrob_T0205190.2	1,4-alpha-glucan-branching enzyme 1, chloroplastic/amyloplastic-like isoform X1 [Quercus lobata]
asmbl_62	Qrob_Chr02	23017662	23022970	OCV4_rep_c41178		catalase isozyme 1 [Quercus lobata]
asmbl_63	Qrob_Chr02	24656264	24658193	OCV4_rep_c27197	Qrob_T0121930.2	glucan endo-1,3-beta-D-glucosidase-like [Quercus suber]
asmbl_64	Qrob_Chr02	25514686	25517338	OCV4_rep_c26167		cysteine protease XCP1-like [Quercus lobata]
asmbl_65	Qrob_Chr02	28906977	28907800	OCV3_prime_rep_c53379; OCV4_rep_c23790; Loc_270_Tr_1/2_Conf_0.750_Len_1027	Qrob_T0089970.2	early nodulin-like protein 1 [Quercus lobata]
asmbl_66	Qrob_Chr02	30698062	30698492	Loc_168567_Tr_1/1_Conf_1.000_Len_429
asmbl_67	Qrob_Chr02	32327620	32328373	Loc_73818_Tr_1/1_Conf_1.000_Len_754		uncharacterized protein LOC115978322 [Quercus lobata]
asmbl_68	Qrob_Chr02	32973196	32973925	OCV4_rep_c28744	Qrob_T0575610.2	protein PPLZ02-like [Quercus lobata]
asmbl_69	Qrob_Chr02	33721539	33721966	OCV4_rep_c45673
asmbl_70	Qrob_Chr02	35227672	35229730	OCV4_rep_c20392		TATA-binding protein-associated factor 2N-like [Quercus lobata]
asmbl_71	Qrob_Chr02	36467623	36468822	OCV4_rep_c23428	Qrob_T0422510.2	putative laccase-9 [Quercus lobata]
asmbl_72	Qrob_Chr02	36482092	36484985	OCV4_rep_c23428	Qrob_T0422530.2	putative laccase-9 [Quercus lobata]
asmbl_73	Qrob_Chr02	38119371	38126315	OCV3_prime_c21602	Qrob_T0227980.2	YTH domain-containing protein ECT1 isoform X2 [Quercus lobata]
asmbl_74	Qrob_Chr02	38425467	38429881	OCV4_rep_c20135	Qrob_T0252960.2	stromal 70 kDa heat shock-related protein, chloroplastic [Quercus lobata]
asmbl_75	Qrob_Chr02	40947472	40948455	OCV4_rep_c10214	Qrob_T0375000.2	stellacyanin [Quercus lobata]
asmbl_76	Qrob_Chr02	41252378	41257702	Loc_133363_Tr_1/1_Conf_1.000_Len_861	Qrob_T0193080.2	WD repeat-containing protein 44-like [Quercus suber]
asmbl_77	Qrob_Chr02	41926279	41927617	Loc_120596_Tr_1/1_Conf_1.000_Len_1772		aldehyde oxidase GLOX1-like [Quercus lobata] XP_030955867.1 aldehyde oxidase GLOX1-like [Quercus lobata]
asmbl_78	Qrob_Chr02	42164879	42166131	OCV4_rep_c23914	Qrob_T0623080.2	LOW QUALITY PROTEIN: protein BRANCHLESS TRICHOME-like [Quercus suber]
asmbl_79	Qrob_Chr02	42178603	42181270	OCV4_rep_c24318	Qrob_T0623100.2	protein IQ-DOMAIN 1-like [Quercus lobata]
asmbl_80	Qrob_Chr02	42195914	42197530	Loc_9118_Tr_1/1_Conf_1.000_Len_2106	Qrob_T0623130.2	uncharacterized protein At5g39865 [Quercus lobata] XP_030955678.1 uncharacterized protein At5g39865 [Quercus lobata]
asmbl_81	Qrob_Chr02	42478680	42486340	OCV3_prime_c14373	Qrob_T0589130.2	uncharacterized protein LOC115975166 isoform X2 [Quercus lobata]
asmbl_82	Qrob_Chr02	42565832	42567400	OCV4_c18845	Qrob_T0589200.2	probable terpene synthase 9 [Quercus lobata]
asmbl_83	Qrob_Chr02	44172820	44172987	OCV4_rep_c39851		hypothetical protein CMV_005029 [Castanea mollissima]
asmbl_84	Qrob_Chr02	44652758	44656509	Loc_6372_Tr_2/9_Conf_0.385_Len_2660	Qrob_T0376980.2	ankyrin repeat-containing protein ITN1-like isoform X2 [Quercus lobata]
asmbl_85	Qrob_Chr02	45795908	45796854	OCV4_rep_c10746		hypothetical protein FH972_015840 [Carpinus fangiana]
asmbl_86	Qrob_Chr02	46077336	46078425	OCV4_rep_c28611		NDR1/HIN1-like protein 3 [Quercus lobata]
asmbl_87	Qrob_Chr02	46180857	46182367	OCV4_rep_c25637	Qrob_T0111190.2	probable aspartyl protease At4g16563 [Quercus lobata]
asmbl_88	Qrob_Chr02	46197629	46198948	OCV3_prime_rep_c56699	Qrob_T0111170.2	uncharacterized protein LOC115978805 [Quercus lobata]
asmbl_89	Qrob_Chr02	47195979	47196630	OCV4_rep_c47252		uncharacterized protein LOC115983500 [Quercus lobata]
asmbl_90	Qrob_Chr02	48718651	48721444	OCV3_prime_c3799	Qrob_T0613160.2	high mobility group B protein 6-like [Quercus lobata]
asmbl_91	Qrob_Chr02	48731026	48732547	OCV4_rep_c38887		probable GABA transporter 2 [Quercus suber]
asmbl_92	Qrob_Chr02	49454714	49457900	OCV4_rep_c5872		protein SENSITIVE TO PROTON RHIZOTOXICITY 1 [Quercus lobata]
asmbl_93	Qrob_Chr02	50862360	50870171	OCV4_rep_c25643		laccase-14-like [Quercus suber]
asmbl_94	Qrob_Chr02	50973650	50977572	OCV4_rep_c27712	Qrob_T0528600.2	laccase-15-like [Quercus lobata]
asmbl_95	Qrob_Chr02	51069250	51070683	OCV3_prime_c54477	Qrob_T0528500.2	hypothetical protein CMV_002182 [Castanea mollissima]
asmbl_96	Qrob_Chr02	51563887	51575388	OCV4_rep_c18083		laccase-15-like [Quercus lobata]
asmbl_97	Qrob_Chr02	51904911	51905384	OCV3_prime_c24636; Loc_5131_Tr_3/10_Conf_0.531_Len_2228	Qrob_T0337620.2	laccase-14-like [Quercus lobata]
asmbl_98	Qrob_Chr02	51956786	51958822	OCV3_prime_c24636; Loc_5131_Tr_3/10_Conf_0.531_Len_2228	Qrob_T0337660.2	laccase-14-like [Quercus lobata]
asmbl_99	Qrob_Chr02	51978491	51982992	OCV3_prime_rep_c34454	Qrob_T0337680.2	laccase-14-like [Quercus lobata]
asmbl_100	Qrob_Chr02	52108239	52113315	OCV3_prime_c7057		hypothetical protein CMV_027426 [Castanea mollissima]
asmbl_101	Qrob_Chr02	52550306	52551055	OCV4_c4991		uncharacterized protein LOC111994790 [Quercus suber]
asmbl_102	Qrob_Chr02	53034500	53036189	Loc_10214_Tr_3/3_Conf_0.625_Len_1643	Qrob_T0075910.2	60S ribosomal protein L3-1 isoform X1 [Quercus suber] XP_023902065.1 60S ribosomal protein L3-1 isoform X1 [Quercus suber]
asmbl_103	Qrob_Chr02	53747836	53753954	OCV4_rep_c12484		cyclic nucleotide-gated ion channel 2-like [Quercus lobata]
asmbl_104	Qrob_Chr02	53965048	53972816	OCV4_rep_c39832, OCV3_prime_rep_c56859	Qrob_T0700410.2	importin-11 [Quercus lobata] XP_030926221.1 importin-11 [Quercus lobata]
asmbl_105	Qrob_Chr02	57442733	57447982	OCV4_rep_c47528; OCV4_rep_c19617	Qrob_T0343770.2	NADP-dependent malic enzyme [Quercus suber]
asmbl_106	Qrob_Chr02	58411779	58413947	OCV4_rep_c18970	Qrob_T0327210.2	peptide methionine sulfoxide reductase B5-like [Quercus lobata]
asmbl_107	Qrob_Chr02	60297521	60301036	OCV4_rep_c14457		probable protein ABIL5 isoform X1 [Quercus lobata]
asmbl_108	Qrob_Chr02	61949176	61952223	OCV4_rep_c45915	Qrob_T0010330.2	probable protein ABIL5 isoform X1 [Quercus lobata]
asmbl_109	Qrob_Chr02	63688256	63689138	OCV4_rep_c9786	Qrob_T0086540.2	GDSL esterase/lipase At1g28580-like isoform X1 [Quercus lobata]
asmbl_110	Qrob_Chr02	63692239	63694376	OCV4_rep_c9786	Qrob_T0086550.2	GDSL esterase/lipase At1g28580-like isoform X1 [Quercus lobata]
asmbl_111	Qrob_Chr02	63722633	63727958	Loc_3219_Tr_7/8_Conf_0.389_Len_1576	Qrob_T0086610.2	GDSL esterase/lipase At1g28580-like [Quercus lobata]
asmbl_112	Qrob_Chr02	68420472	68421834	Loc_42850_Tr_1/1_Conf_1.000_Len_1325	Qrob_T0577940.2	uncharacterized protein LOC115978010 [Quercus lobata]
asmbl_113	Qrob_Chr02	69351315	69353035	OCV4_rep_c7891	Qrob_T0397900.2	hypothetical protein CMV_003279 [Castanea mollissima]
asmbl_114	Qrob_Chr02	72353547	72354167	OCV3_prime_rep_c52903	Qrob_T0324560.2	uncharacterized protein LOC115976035 [Quercus lobata]
asmbl_115	Qrob_Chr02	73727986	73735026	OCV4_rep_c3101	Qrob_T0641500.2	putative LOV domain-containing protein [Quercus shumardii]
asmbl_116	Qrob_Chr02	73995467	74001808	Loc_2714_Tr_2/8_Conf_0.679_Len_2609; Loc_2714_Tr_3/8_Conf_0.714_Len_2515; Loc_2714_Tr_7/8_Conf_0.679_Len_2101; OCV3_prime_rep_c66532; OCV3_prime_rep_c41009; Loc_2714_Tr_5/8_Conf_0.393_Len_1689		serine carboxypeptidase-like 3 [Quercus lobata]
asmbl_117	Qrob_Chr02	74930108	74931700	OCV4_rep_c22822		1-aminocyclopropane-1-carboxylate oxidase 1 [Quercus lobata]
asmbl_118	Qrob_Chr02	75439080	75442762	Loc_56477_Tr_1/2_Conf_0.667_Len_1771	Qrob_T0535820.2	cytokinin dehydrogenase 3 [Quercus lobata]
asmbl_119	Qrob_Chr02	75601591	75602203	OCV4_rep_c13869	Qrob_T0535680.2	uncharacterized protein LOC115976096 [Quercus lobata]
asmbl_120	Qrob_Chr02	77089537	77099438	Loc_4451_Tr_1/1_Conf_1.000_Len_4069	Qrob_T0064140.2	structural maintenance of chromosomes protein 4 [Quercus lobata]
asmbl_121	Qrob_Chr02	77692599	77693372	OCV4_rep_c44188		hypothetical protein CMV_020615 [Castanea mollissima]
asmbl_122	Qrob_Chr02	82008064	82009539	OCV4_rep_c25399; Loc_19306_Tr_2/2_Conf_0.667_Len_1193	Qrob_T0243940.2	protocadherin-15-like [Quercus lobata]
asmbl_123	Qrob_Chr02	82769004	82773215	Loc_24150_Tr_1/1_Conf_1.000_Len_2246	Qrob_T0766930.2	denticleless protein homolog [Quercus lobata]
asmbl_124	Qrob_Chr02	85075794	85077772	OCV4_rep_c20860	Qrob_T0007750.2	geraniol 8-hydroxylase-like [Quercus lobata]
asmbl_125	Qrob_Chr02	85229572	85231610	Loc_37_Tr_4/7_Conf_0.125_Len_775; OCV4_c7357	Qrob_T0365410.2	hypothetical protein B456_009G224800 [Gossypium raimondii]
asmbl_126	Qrob_Chr02	85627185	85627690	OCV3_prime_rep_c65633	Qrob_T0007460.2	hypothetical protein CMV_015174 [Castanea mollissima]
asmbl_127	Qrob_Chr02	85803510	85806181	Loc_117055_Tr_1/2_Conf_0.750_Len_1263		extracellular ribonuclease LE-like isoform X1 [Quercus lobata]
asmbl_128	Qrob_Chr02	85984911	85986150	Loc_96604_Tr_1/1_Conf_1.000_Len_1416	Qrob_T0076360.2	expansin-A15-like [Quercus lobata]
asmbl_129	Qrob_Chr02	86034010	86035163	Loc_168921_Tr_1/2_Conf_0.750_Len_1154
asmbl_130	Qrob_Chr02	87282982	87284763	OCV4_c20923	Qrob_T0102220.2	ankyrin-2-like isoform X1 [Quercus lobata] XP_030954288.1 ankyrin-2-like isoform X1 [Quercus lobata] XP_030954289.1 ankyrin-2-like isoform X1 [Quercus lobata] XP_030954290.1 ankyrin-2-like isoform X1 [Quercus lobata] XP_030954291.1 ankyrin-2-like isoform X1 [Quercus lobata] XP_030954292.1 ankyrin-2-like isoform X1 [Quercus lobata] XP_030954293.1 ankyrin-2-like isoform X1 [Quercus lobata] XP_03095…
asmbl_131	Qrob_Chr02	87899816	87907319	OCV4_c17448	Qrob_T0742260.2	uncharacterized protein LOC115976925 [Quercus lobata] XP_030954355.1 uncharacterized protein LOC115976925 [Quercus lobata] XP_030954356.1 uncharacterized protein LOC115976925 [Quercus lobata]
asmbl_132	Qrob_Chr02	88632868	88634380	OCV4_rep_c11932	Qrob_T0423320.2	aldehyde dehydrogenase family 2 member C4-like [Quercus lobata]
asmbl_133	Qrob_Chr02	89086484	89087126	Loc_136353_Tr_1/1_Conf_1.000_Len_695
asmbl_134	Qrob_Chr02	90376400	90380880	OCV4_rep_c17124		uncharacterized protein LOC115976692 [Quercus lobata]
asmbl_135	Qrob_Chr02	91844520	91845948	OCV3_prime_c22915		uncharacterized protein LOC115955083 [Quercus lobata]
asmbl_136	Qrob_Chr02	92097918	92102063	OCV4_rep_c28089	Qrob_T0475490.2	uncharacterized protein LOC115976977 [Quercus lobata]
asmbl_137	Qrob_Chr02	92788957	92790492	OCV4_rep_c11075	Qrob_T0282090.2	3-ketoacyl-CoA synthase 11 [Quercus lobata] XP_030954491.1 3-ketoacyl-CoA synthase 11 [Quercus lobata]
asmbl_138	Qrob_Chr02	96120112	96121143	Loc_97464_Tr_1/1_Conf_1.000_Len_877		EPIDERMAL PATTERNING FACTOR-like protein 5 [Quercus lobata]
asmbl_139	Qrob_Chr02	96368646	96370323	OCV4_rep_c28581	Qrob_T0245380.2	transcription factor MYB82-like [Quercus lobata]
asmbl_140	Qrob_Chr02	96615151	96615867	OCV4_rep_c24838; OCV3_prime_rep_c6288; OCV3_prime_rep_c62885	Qrob_T0245260.2	hypothetical protein CRG98_027036 [Punica granatum]
asmbl_141	Qrob_Chr02	96875824	96880376	OCV4_rep_c15181	Qrob_T0245080.2	putative chloride channel-like protein CLC-g [Quercus lobata]
asmbl_142	Qrob_Chr02	99675617	99685233	OCV4_rep_c3386	Qrob_T0527450.2	protein S-acyltransferase 24 [Quercus lobata]
asmbl_143	Qrob_Chr02	100326792	100329330	Loc_105742_Tr_1/3_Conf_0.500_Len_840; Loc_134325_Tr_1/1_Conf_1.000_Len_296; Loc_113337_Tr_7/9_Conf_0.417_Len_1125; OCV4_rep_c14316	Qrob_T0633060.2	early light-induced protein, chloroplastic-like [Quercus lobata]
asmbl_144	Qrob_Chr02	100705286	100708345	OCV4_c28579	Qrob_T0068210.2	uncharacterized protein LOC115977165 [Quercus lobata]
asmbl_145	Qrob_Chr02	102532340	102534141	OCV3_prime_rep_c44274	Qrob_T0516260.2	uncharacterized protein LOC115977175 [Quercus lobata]
asmbl_146	Qrob_Chr02	103146025	103149269	OCV4_rep_c16974		uncharacterized protein LOC115980174 [Quercus lobata]
asmbl_147	Qrob_Chr02	103240398	103240974	Loc_117167_Tr_1/2_Conf_0.750_Len_808	Qrob_T0606270.2	chaperone protein dnaJ 11, chloroplastic-like [Quercus lobata]
asmbl_148	Qrob_Chr02	104176332	104182269	OCV4_rep_c10596	Qrob_T0071190.2	NADP-dependent glyceraldehyde-3-phosphate dehydrogenase [Quercus lobata]
asmbl_149	Qrob_Chr02	104381554	104382855	OCV3_prime_rep_c33555	Qrob_T0607330.2	CBL-interacting serine/threonine-protein kinase 6-like [Quercus lobata]
asmbl_150	Qrob_Chr02	104724308	104728701	OCV4_rep_c16464	Qrob_T0070860.2	probable cyclic nucleotide-gated ion channel 5 isoform X1 [Quercus lobata] XP_030954872.1 probable cyclic nucleotide-gated ion channel 5 isoform X1 [Quercus lobata] XP_030954873.1 probable cyclic nucleotide-gated ion channel 5 isoform X1 [Quercus lobata]
asmbl_151	Qrob_Chr02	104717233	104721452	OCV4_rep_c16464	Qrob_T0070870.2	probable cyclic nucleotide-gated ion channel 5 isoform X1 [Quercus lobata] XP_030954872.1 probable cyclic nucleotide-gated ion channel 5 isoform X1 [Quercus lobata] XP_030954873.1 probable cyclic nucleotide-gated ion channel 5 isoform X1 [Quercus lobata]
asmbl_152	Qrob_Chr02	106629427	106630057	OCV4_c25466	Qrob_T0461990.2	pathogenesis-related protein PR-1-like [Quercus lobata]
asmbl_153	Qrob_Chr02	106630919	106631868	OCV4_rep_c27190		hypothetical protein CMV_017850 [Castanea mollissima]
asmbl_154	Qrob_Chr02	108375223	108384313	Loc_832_Tr_3/8_Conf_0.652_Len_2172	Qrob_T0242820.2	coatomer subunit delta-like isoform X1 [Quercus suber] XP_023903916.1 coatomer subunit delta-like isoform X1 [Quercus suber] XP_023903917.1 coatomer subunit delta-like isoform X1 [Quercus suber] XP_023903918.1 coatomer subunit delta-like isoform X2 [Quercus suber]
asmbl_155	Qrob_Chr02	110063382	110070230	OCV4_rep_c28925	Qrob_T0173140.2	protein DETOXIFICATION 45, chloroplastic-like [Quercus lobata]
asmbl_156	Qrob_Chr02	110199244	110201428	OCV4_rep_c16280	Qrob_T0173190.2	endochitinase A2-like [Quercus suber]
asmbl_157	Qrob_Chr02	110278523	110279873	OCV4_rep_c15689	Qrob_T0173260.2	uncharacterized protein LOC115974026 [Quercus lobata]
asmbl_158	Qrob_Chr02	110435654	110436557	OCV4_c27182		hypothetical protein CMV_023861 [Castanea mollissima]
asmbl_159	Qrob_Chr02	111593460	111593782	Loc_133621_Tr_1/1_Conf_1.000_Len_341		amino acid transporter AVT6A-like [Quercus lobata]
asmbl_160	Qrob_Chr02	112809837	112810236	Loc_125926_Tr_1/1_Conf_1.000_Len_472	Qrob_T0628850.2	(3S,6E)-nerolidol synthase 1-like [Quercus lobata]
asmbl_161	Qrob_Chr02	114904669	114906604	OCV4_rep_c5250	Qrob_T0110250.2	hypothetical protein CMV_015520 [Castanea mollissima]
asmbl_162	Qrob_Chr03	5262736	5268470	OCV4_rep_c25910	Qrob_T0008730.2	phosphate transporter PHO1 homolog 1 [Quercus lobata]
asmbl_163	Qrob_Chr03	5811995	5815786	OCV4_rep_c10504	Qrob_T0041400.2	calreticulin-like [Quercus suber]
asmbl_164	Qrob_Chr03	6764741	6769775	OCV4_rep_c32427		uncharacterized protein LOC115954228 [Quercus lobata]
asmbl_165	Qrob_Chr03	7298882	7299614	OCV4_rep_c37868	Qrob_T0473720.2	nicotinamidase 2-like [Quercus suber]
asmbl_166	Qrob_Chr03	8117351	8126924	OCV4_rep_c4430		uncharacterized protein LOC115982408 [Quercus lobata] XP_030960856.1 uncharacterized protein LOC115982408 [Quercus lobata] XP_030960857.1 uncharacterized protein LOC115982408 [Quercus lobata] XP_030960858.1 uncharacterized protein LOC115982408 [Quercus lobata] XP_030960859.1 uncharacterized protein LOC115982408 [Quercus lobata]
asmbl_167	Qrob_Chr03	8605719	8606884	OCV4_rep_c10779	Qrob_T0199020.2	PREDICTED: uncharacterized protein LOC108332456 [Vigna angularis] KOM32750.1 hypothetical protein LR48_Vigan01g230600 [Vigna angularis]
asmbl_168	Qrob_Chr03	8811221	8811811	OCV4_rep_c9680		protein SRC2-like [Quercus lobata]
asmbl_169	Qrob_Chr03	8844649	8845450	OCV3_prime_c15890		protein SRC2-like [Quercus lobata]
asmbl_170	Qrob_Chr03	9523130	9523734	OCV4_rep_c15249	Qrob_T0199470.2	non-functional pseudokinase ZED1-like [Quercus suber]
asmbl_171	Qrob_Chr03	10039209	10050550	OCV4_rep_c22847	Qrob_T0179100.2	aminopeptidase P2 [Quercus lobata]
asmbl_172	Qrob_Chr03	11130867	11131902	OCV4_rep_c27534		vegetative cell wall protein gp1-like [Quercus suber]
asmbl_173	Qrob_Chr03	12073473	12085134	OCV4_rep_c17230		cytochrome P450 71A1-like [Quercus suber]
asmbl_174	Qrob_Chr03	13561309	13561673	Loc_135252_Tr_1/1_Conf_1.000_Len_365		uncharacterized protein LOC115979758 [Quercus lobata]
asmbl_175	Qrob_Chr03	13858619	13859225	Loc_54885_Tr_2/2_Conf_0.750_Len_606		uncharacterized protein LOC115979880 isoform X2 [Quercus lobata]
asmbl_176	Qrob_Chr03	14674052	14676234	OCV4_c39588		uncharacterized protein LOC112041189 [Quercus suber]
asmbl_177	Qrob_Chr03	15079872	15096830	OCV4_rep_c21376		pectinesterase-like [Quercus lobata]
asmbl_178	Qrob_Chr03	17810033	17810378	Loc_44253_Tr_2/2_Conf_0.500_Len_657		uncharacterized protein LOC111983949 [Quercus suber]
asmbl_179	Qrob_Chr03	18206249	18215158	OCV4_c11368	Qrob_T0015970.2	serine/threonine-protein kinase Nek2-like [Quercus lobata] XP_030959568.1 serine/threonine-protein kinase Nek2-like [Quercus lobata] XP_030959569.1 serine/threonine-protein kinase Nek2-like [Quercus lobata] XP_030959570.1 serine/threonine-protein kinase Nek2-like [Quercus lobata]
asmbl_180	Qrob_Chr03	21687541	21687869	OCV4_rep_c30131		hypothetical protein CMV_006062 [Castanea mollissima]
asmbl_181	Qrob_Chr03	23736696	23738609	OCV4_c2741		uncharacterized protein LOC115979363 isoform X2 [Quercus lobata]
asmbl_182	Qrob_Chr03	24709211	24715862	OCV4_rep_c1775	Qrob_T0628650.2	hypothetical protein CMV_028315 [Castanea mollissima]
asmbl_183	Qrob_Chr03	24990173	25001194	Loc_39651_Tr_1/2_Conf_0.667_Len_4241	Qrob_T0128950.2	uncharacterized protein LOC115979046 isoform X2 [Quercus lobata]
asmbl_184	Qrob_Chr03	25313970	25315579	Loc_18548_Tr_1/2_Conf_0.800_Len_1246		uncharacterized protein LOC112036090 [Quercus suber]
asmbl_185	Qrob_Chr03	27058646	27059948	Loc_13595_Tr_3/4_Conf_0.667_Len_1667	Qrob_T0737550.2	uncharacterized protein LOC115964170 [Quercus lobata]
asmbl_186	Qrob_Chr03	27215844	27216852	Loc_133707_Tr_1/2_Conf_0.750_Len_1101; OCV4_rep_c24399		hypothetical protein CUMW_049730 [Citrus unshiu]
asmbl_187	Qrob_Chr03	31281866	31283158	OCV4_rep_c24917
asmbl_188	Qrob_Chr03	32656298	32657877	Loc_13640_Tr_2/3_Conf_0.625_Len_871	Qrob_T0057020.2	uncharacterized protein LOC115981921 isoform X1 [Quercus lobata]
asmbl_189	Qrob_Chr03	34113992	34116450	OCV4_rep_c27329		defensin Ec-AMP-D2-like [Quercus suber]
asmbl_190	Qrob_Chr03	35707160	35708342	OCV4_c28318	Qrob_T0030020.2	uncharacterized protein LOC112006618 [Quercus suber]
asmbl_191	Qrob_Chr03	36309758	36312870	Loc_133784_Tr_1/1_Conf_1.000_Len_213	Qrob_T0103060.2	hypothetical protein CMV_003227 [Castanea mollissima]
asmbl_192	Qrob_Chr03	39900242	39900808	OCV4_c8164
asmbl_193	Qrob_Chr03	42550568	42564393	OCV4_rep_c25060		PREDICTED: UPF0481 protein At3g47200-like isoform X1 [Juglans regia] XP_018857681.1 PREDICTED: UPF0481 protein At3g47200-like isoform X2 [Juglans regia]
asmbl_194	Qrob_Chr03	44425975	44427551	Loc_78461_Tr_2/3_Conf_0.714_Len_1639	Qrob_T0094640.2	small heat shock protein, chloroplastic-like [Quercus suber]
asmbl_195	Qrob_Chr03	49147012	49149474	Loc_3416_Tr_8/10_Conf_0.188_Len_1496	Qrob_T0170170.2	galactinol synthase 1-like [Quercus lobata]
asmbl_196	Qrob_Chr03	50688776	50694706	OCV4_rep_c24664	Qrob_T0030590.2	potassium transporter 6-like, partial [Quercus suber]
asmbl_197	Qrob_Chr03	52498404	52501252	OCV4_rep_c26581; Loc_2955_Tr_1/3_Conf_0.600_Len_2822	Qrob_T0258980.2	TORTIFOLIA1-like protein 4 [Quercus lobata]
asmbl_198	Qrob_Chr03	52774775	52775434	Loc_50619_Tr_2/2_Conf_0.750_Len_1139		uncharacterized protein LOC115995344 [Quercus lobata]
asmbl_199	Qrob_Chr03	54635582	54637204	OCV4_rep_c26558	Qrob_T0202250.2	uncharacterized protein LOC115978978 [Quercus lobata]
asmbl_200	Qrob_Chr03	55673393	55673964	OCV3_prime_rep_c33873		uncharacterized protein LOC115978804 [Quercus lobata]
asmbl_201	Qrob_Chr03	55833669	55834653	OCV4_rep_c24396	Qrob_T0303600.2	basic leucine zipper 43 [Quercus lobata]
asmbl_202	Qrob_Chr04	301978	310183	OCV4_rep_c21374; Loc_116329_Tr_1/1_Conf_1.000_Len_625		vicianin hydrolase-like [Quercus lobata]
asmbl_203	Qrob_Chr04	461385	466846	Loc_116255_Tr_2/3_Conf_0.333_Len_542	Qrob_T0498040.2	vicianin hydrolase-like isoform X2 [Quercus lobata]
asmbl_204	Qrob_Chr04	2231897	2235198	OCV4_rep_c22605	Qrob_T0042680.2	putative late blight resistance protein homolog R1B-16 [Quercus lobata]
asmbl_205	Qrob_Chr04	4721903	4724088	Loc_33347_Tr_6/7_Conf_0.611_Len_2226	Qrob_T0038900.2	protein gamma response 1-like [Quercus lobata]
asmbl_206	Qrob_Chr04	5831542	5840254	OCV4_c37963		F-box protein At2g17690-like [Quercus lobata]
asmbl_207	Qrob_Chr04	6022734	6028484	Loc_16053_Tr_2/6_Conf_0.750_Len_2274	Qrob_T0595280.2	50S ribosomal protein L1, chloroplastic [Quercus lobata]
asmbl_208	Qrob_Chr04	7328243	7330634	OCV4_rep_c20309	Qrob_T0023130.2	hypothetical protein CMV_017275 [Castanea mollissima]
asmbl_209	Qrob_Chr04	8477882	8478611	OCV4_rep_c40062
asmbl_210	Qrob_Chr04	9052258	9053311	OCV4_rep_c42665	Qrob_T0087310.2	cytosolic sulfotransferase 15-like [Quercus suber]
asmbl_211	Qrob_Chr04	9115018	9119572	OCV4_c16124		hypothetical protein GOBAR_AA17174 [Gossypium barbadense]
asmbl_212	Qrob_Chr04	9987696	9991773	OCV3_prime_c21503	Qrob_T0087810.2	calcineurin B-like protein 9 [Quercus lobata] XP_030972448.1 calcineurin B-like protein 9 [Quercus lobata] XP_030972449.1 calcineurin B-like protein 9 [Quercus lobata] XP_030972450.1 calcineurin B-like protein 9 [Quercus lobata]
asmbl_213	Qrob_Chr04	12094800	12096230	OCV4_rep_c6530	Qrob_T0147560.2	uncharacterized protein At3g28850-like [Quercus lobata]
asmbl_214	Qrob_Chr04	13248306	13253434	Loc_26405_Tr_1/1_Conf_1.000_Len_723	Qrob_T0382890.2	cyclin-U4-1 [Quercus lobata]
asmbl_215	Qrob_Chr04	13345778	13346299	Loc_133995_Tr_1/1_Conf_1.000_Len_573		F-box protein At3g07870-like [Quercus lobata]
asmbl_216	Qrob_Chr04	16781134	16781597	OCV4_c31080		cuticle collagen 1-like [Quercus lobata] XP_030967046.1 cuticle collagen 1-like [Quercus lobata]
asmbl_217	Qrob_Chr04	20703250	20703704	OCV4_rep_c27927	Qrob_T0154180.2	putative lipid-binding protein At4g00165 [Quercus lobata]
asmbl_218	Qrob_Chr04	25994153	26003418	Loc_78146_Tr_1/1_Conf_1.000_Len_2987		protein argonaute 4A-like [Quercus lobata]
asmbl_219	Qrob_Chr04	28084152	28088474	OCV4_c24873		protein trichome birefringence-like 25 isoform X3 [Quercus lobata]
asmbl_220	Qrob_Chr04	29635591	29637358	OCV4_rep_c19993		putative UDP-rhamnose:rhamnosyltransferase 1 [Quercus lobata]
asmbl_221	Qrob_Chr04	30500265	30505162	OCV4_rep_c23479	Qrob_T0420850.2	uncharacterized protein LOC115976435 isoform X2 [Quercus lobata]
asmbl_222	Qrob_Chr04	32440492	32441458	OCV4_rep_c24906		hypothetical protein CMV_007721 [Castanea mollissima]
asmbl_223	Qrob_Chr04	34758374	34759898	OCV4_c22992		probable LRR receptor-like serine/threonine-protein kinase At1g34110 [Quercus lobata]
asmbl_224	Qrob_Chr04	35619504	35621155	OCV4_rep_c42348		hypothetical protein CMV_023992 [Castanea mollissima]
asmbl_225	Qrob_Chr04	38983423	38986119	OCV4_rep_c20744	Qrob_T0168540.2	alpha,alpha-trehalose-phosphate synthase [UDP-forming] 1-like [Quercus lobata] XP_030965263.1 alpha,alpha-trehalose-phosphate synthase [UDP-forming] 1-like [Quercus lobata]
asmbl_226	Qrob_Chr04	41177854	41178663	Loc_65313_Tr_1/2_Conf_0.667_Len_621	Qrob_T0307870.2
asmbl_227	Qrob_Chr05	41240572	41244590	Loc_4318_Tr_4/6_Conf_0.136_Len_381	Qrob_T0307900.2
asmbl_228	Qrob_Chr05	726681	727795	OCV3_prime_rep_c51772	Qrob_T0578880.2	pectinesterase-like [Quercus lobata]
asmbl_229	Qrob_Chr05	9998858	10005554	OCV4_rep_c16822	Qrob_T0415680.2	DEAD-box ATP-dependent RNA helicase 20 isoform X1 [Quercus lobata]
asmbl_230	Qrob_Chr05	12852664	12855494	Loc_168643_Tr_1/2_Conf_0.500_Len_439	Qrob_T0370450.2	receptor-like protein 14 [Quercus lobata]
asmbl_231	Qrob_Chr05	12870716	12873176	Loc_168643_Tr_1/2_Conf_0.500_Len_439	Qrob_T0370440.2	receptor-like protein 14 [Quercus lobata]
asmbl_232	Qrob_Chr05	12893565	12894141	Loc_168643_Tr_1/2_Conf_0.500_Len_439	Qrob_T0370430.2	receptor-like protein 14 [Quercus lobata]
asmbl_233	Qrob_Chr05	12900279	12900689	Loc_168643_Tr_1/2_Conf_0.500_Len_439	Qrob_T0370420.2	receptor-like protein 14 [Quercus lobata]
asmbl_234	Qrob_Chr05	15957538	15959769	OCV4_rep_c42333	Qrob_T0110280.2	acid phosphatase 1-like [Quercus lobata]
asmbl_235	Qrob_Chr05	16029889	16032076	OCV3_prime_rep_c48697	Qrob_T0178440.2	acid phosphatase 1-like [Quercus lobata]
asmbl_236	Qrob_Chr05	16066007	16068276	OCV4_rep_c33012	Qrob_T0178450.2	acid phosphatase 1-like [Quercus lobata]
asmbl_237	Qrob_Chr05	17309687	17311861	Loc_34439_Tr_1/1_Conf_1.000_Len_697	Qrob_T0357400.2	histidine-containing phosphotransfer protein 4 [Quercus lobata]
asmbl_238	Qrob_Chr05	17672553	17673910	OCV4_rep_c9755	Qrob_T0357210.2	GATA transcription factor 9-like [Quercus lobata]
asmbl_239	Qrob_Chr05	17701833	17705529	OCV4_c29066	Qrob_T0357180.2	CASP-like protein 3A1 [Quercus lobata]
asmbl_240	Qrob_Chr05	21144058	21145319	Loc_68753_Tr_1/2_Conf_0.750_Len_1247	Qrob_T0653790.2	probable carboxylesterase 6 [Quercus lobata]
asmbl_241	Qrob_Chr05	23747131	23749320	OCV4_rep_c2179; OCV3_prime_rep_c36147	Qrob_T0523510.2	titin homolog isoform X1 [Quercus suber]_
asmbl_242	Qrob_Chr05	25173993	25175725	OCV4_c24489		late embryogenesis abundant protein 2-like [Quercus lobata]
asmbl_243	Qrob_Chr05	27275920	27277053	OCV3_prime_rep_c47230	Qrob_T0221660.2	mediator of RNA polymerase II transcription subunit 15a isoform X1 [Quercus lobata]
asmbl_244	Qrob_Chr05	28066835	28067599	OCV4_rep_c7781		uncharacterized protein LOC112008874 [Quercus suber]
asmbl_245	Qrob_Chr05	29723841	29725063	OCV3_prime_c9049; OCV3_prime_rep_c33737	Qrob_T0540180.2	TATA-binding protein-associated factor 2N-like [Quercus lobata]
asmbl_246	Qrob_Chr05	32346265	32347415	OCV4_rep_c20640	Qrob_T0310980.2	hypothetical protein CMV_015980 [Castanea mollissima]
asmbl_247	Qrob_Chr05	34137862	34138550	Loc_7584_Tr_2/3_Conf_0.500_Len_691		uncharacterized protein LOC115965559 [Quercus lobata]
asmbl_248	Qrob_Chr05	36453401	36454481	OCV4_c24572	Qrob_T0742370.2	probable C-terminal domain small phosphatase [Quercus lobata]
asmbl_249	Qrob_Chr05	38375848	38376707	OCV4_rep_c11893	Qrob_T0748360.2	chlorophyll a-b binding protein of LHCII type 1-like [Quercus lobata]
asmbl_250	Qrob_Chr05	38394070	38394993	OCV3_prime_rep_c38958	Qrob_T0748370.2	chlorophyll a-b binding protein of LHCII type 1-like [Quercus lobata]
asmbl_251	Qrob_Chr05	39739524	39745112	OCV4_c28956	Qrob_T0564170.2	DNA replication licensing factor MCM3 [Quercus lobata] XP_030972344.1 DNA replication licensing factor MCM3 [Quercus lobata]
asmbl_252	Qrob_Chr05	45928101	45929759	Loc_92763_Tr_1/1_Conf_1.000_Len_1383	Qrob_T0697730.2	transcription factor MYB24-like [Quercus suber]
asmbl_253	Qrob_Chr05	45981262	45982080	OCV4_rep_c5238		hypothetical protein CMV_012970 [Castanea mollissima]
asmbl_254	Qrob_Chr05	46246842	46249388	Loc_30276_Tr_1/5_Conf_0.692_Len_3342	Qrob_T0159870.2	probable receptor-like protein kinase At1g30570 [Quercus lobata]
asmbl_255	Qrob_Chr05	47440717	47446528	OCV4_rep_c37893	Qrob_T0031690.2	hypothetical protein CMV_007674 [Castanea mollissima]
asmbl_256	Qrob_Chr05	47581745	47584464	Loc_37183_Tr_1/1_Conf_1.000_Len_1429	Qrob_T0031760.2	gibberellin 20 oxidase 2-like [Quercus suber]
asmbl_257	Qrob_Chr05	48309645	48311787	OCV4_rep_c17786	Qrob_T0478980.2	LOW QUALITY PROTEIN: uncharacterized protein LOC112024858 [Quercus suber]
asmbl_258	Qrob_Chr05	48317961	48319392	OCV4_rep_c17786	Qrob_T0478990.2	LOW QUALITY PROTEIN: uncharacterized protein LOC112024858 [Quercus suber]
asmbl_259	Qrob_Chr05	50116748	50120244	OCV4_rep_c22379		LOB domain-containing protein 4 [Quercus lobata]
asmbl_260	Qrob_Chr05	51529406	51530230	OCV3_prime_c24389		patellin-4-like, partial [Quercus suber]
asmbl_261	Qrob_Chr05	51947218	51950407	Loc_6708_Tr_1/1_Conf_1.000_Len_2842	Qrob_T0358450.2	protein CHUP1, chloroplastic-like [Quercus lobata]
asmbl_262	Qrob_Chr05	52857143	52858879	OCV4_rep_c28823	Qrob_T0074210.2	uncharacterized protein LOC115956085 [Quercus lobata]
asmbl_263	Qrob_Chr05	54906578	54908659	OCV4_rep_c28627	Qrob_T0336110.2	BAG family molecular chaperone regulator 4-like [Quercus lobata]
asmbl_264	Qrob_Chr05	55749003	55749935	OCV4_rep_c45812
asmbl_265	Qrob_Chr05	57602966	57603776	OCV4_c35763
asmbl_266	Qrob_Chr05	62029956	62030834	OCV4_rep_c543	Qrob_T0118990.2	cysteine-rich receptor-like protein kinase 10 [Quercus lobata]
asmbl_267	Qrob_Chr05	64032978	64033812	Loc_31296_Tr_2/3_Conf_0.667_Len_893	Qrob_T0663580.2	uncharacterized protein LOC115992527 [Quercus lobata]
asmbl_268	Qrob_Chr05	64827521	64828155	OCV4_rep_c41856		hypothetical protein CMV_010312 [Castanea mollissima]
asmbl_269	Qrob_Chr05	64880915	64881289	OCV4_c29293	Qrob_T0243930.2	glutaredoxin-C1-like [Quercus suber] XP_023904892.1 glutaredoxin-C1-like [Quercus suber] XP_030960495.1 glutaredoxin-C1-like [Quercus lobata] KAF3973764.1 hypothetical protein CMV_002835 [Castanea mollissima]
asmbl_270	Qrob_Chr05	67502405	67505341	OCV4_rep_c17699	Qrob_T0058740.2	uncharacterized protein LOC111987179 [Quercus suber]
asmbl_271	Qrob_Chr05	68169497	68169851	OCV4_rep_c12854
asmbl_272	Qrob_Chr05	70598729	70599784	OCV4_rep_c2004	Qrob_T0457080.2	beta-amyrin 28-monooxygenase-like [Quercus lobata]
asmbl_273	Qrob_Chr05	70601222	70602076	OCV4_rep_c2004	Qrob_T0457090.2	beta-amyrin 28-monooxygenase-like [Quercus lobata]
asmbl_274	Qrob_Chr06	519618	522626	OCV3_prime_rep_c52716	Qrob_T0313910.2	stem-specific protein TSJT1 [Quercus lobata]
asmbl_275	Qrob_Chr06	1040064	1044291	OCV3_prime_c9042	Qrob_T0761610.2	armadillo repeat-containing protein LFR [Quercus lobata]
asmbl_276	Qrob_Chr06	2064420	2065628	Loc_21781_Tr_1/1_Conf_1.000_Len_1209		uncharacterized protein LOC115950707 [Quercus lobata]
asmbl_277	Qrob_Chr06	2416872	2419312	OCV3_prime_rep_c29517	Qrob_T0217620.2	glucose-1-phosphate adenylyltransferase large subunit 3, chloroplastic/amyloplastic [Quercus lobata]
asmbl_278	Qrob_Chr06	2419515	2420608	OCV3_prime_rep_c29517	Qrob_T0217630.2	glucose-1-phosphate adenylyltransferase large subunit 3, chloroplastic/amyloplastic [Quercus lobata]
asmbl_279	Qrob_Chr06	2421104	2425353	OCV3_prime_rep_c29517	Qrob_T0217640.2	glucose-1-phosphate adenylyltransferase large subunit 3, chloroplastic/amyloplastic [Quercus lobata]
asmbl_280	Qrob_Chr06	6053144	6054508	OCV4_rep_c10637	Qrob_T0275600.2	S-adenosylmethionine decarboxylase proenzyme-like [Quercus suber]
asmbl_281	Qrob_Chr06	6170541	6179969	OCV4_c26356	Qrob_T0275650.2	LOW QUALITY PROTEIN: classical arabinogalactan protein 27 [Quercus lobata]
asmbl_282	Qrob_Chr06	6303927	6306973	OCV3_prime_c33107	Qrob_T0159700.2	inactive beta-amylase 9 [Quercus lobata]
asmbl_283	Qrob_Chr06	7352472	7354085	OCV4_rep_c43279		5-methyltetrahydropteroyltriglutamate--homocysteine methyltransferase-like [Quercus lobata]
asmbl_284	Qrob_Chr06	8483275	8483791	Loc_132366_Tr_1/1_Conf_1.000_Len_942		B3 domain-containing transcription factor VRN1-like [Quercus suber]
asmbl_285	Qrob_Chr06	9922737	9923442	Loc_35324_Tr_1/1_Conf_1.000_Len_733		cell wall / vacuolar inhibitor of fructosidase 1-like [Quercus lobata]
asmbl_286	Qrob_Chr06	10087304	10093811	Loc_21508_Tr_1/1_Conf_1.000_Len_2334		serine/threonine-protein kinase haspin homolog isoform X2 [Quercus lobata]
asmbl_287	Qrob_Chr06	11598483	11603507	Loc_114410_Tr_1/1_Conf_1.000_Len_783	Qrob_T0681550.2
asmbl_288	Qrob_Chr06	11905779	11913194	OCV4_rep_c430		aldehyde dehydrogenase 22A1 isoform X2 [Quercus lobata]
asmbl_289	Qrob_Chr06	11967382	11970127	Loc_102132_Tr_1/2_Conf_0.750_Len_1623		probable N-acetyltransferase HLS1-like [Quercus lobata]
asmbl_290	Qrob_Chr06	12105862	12113855	OCV4_c10795		phytochrome B [Quercus lobata]
asmbl_291	Qrob_Chr06	12936068	12939419	OCV4_c18061	Qrob_T0216700.2	polygalacturonase At1g48100 [Quercus lobata]
asmbl_292	Qrob_Chr06	12980597	12985327	Loc_10253_Tr_7/7_Conf_0.684_Len_3093	Qrob_T0216690.2	probable boron transporter 2 isoform X2 [Quercus lobata] XP_030975070.1 probable boron transporter 2 isoform X2 [Quercus lobata]
asmbl_293	Qrob_Chr06	13122452	13123348	OCV4_rep_c19186	Qrob_T0216610.2	hypothetical protein FH972_015715 [Carpinus fangiana]
asmbl_294	Qrob_Chr06	20780118	20784949	OCV4_rep_c136		aldehyde dehydrogenase family 2 member B4, mitochondrial-like [Quercus lobata]
asmbl_295	Qrob_Chr06	20997434	20999491	OCV4_rep_c26364	Qrob_T0005920.2	polygalacturonase 1 beta-like protein 3 [Quercus lobata]
asmbl_296	Qrob_Chr06	21675033	21675866	Loc_20230_Tr_1/2_Conf_0.667_Len_1463	Qrob_T0047110.2	uncharacterized protein LOC111996264 [Quercus suber]
asmbl_297	Qrob_Chr06	28546961	28548760	Loc_118675_Tr_1/1_Conf_1.000_Len_1759	Qrob_T0747990.2	beta-amyrin 28-monooxygenase-like [Quercus lobata]
asmbl_298	Qrob_Chr06	31405260	31411132	OCV4_c44859		uncharacterized protein LOC115950977 isoform X2 [Quercus lobata]
asmbl_299	Qrob_Chr06	32177178	32179963	OCV4_rep_c27324		GDSL esterase/lipase At5g33370-like [Quercus lobata]
asmbl_300	Qrob_Chr06	32192180	32195349	OCV3_prime_rep_c45688; OCV4_rep_c27942		GDSL esterase/lipase At5g33370-like [Quercus lobata]
asmbl_301	Qrob_Chr06	32237069	32241354	OCV4_rep_c17684; Loc_116193_Tr_1/1_Conf_1.000_Len_658		GDSL esterase/lipase At5g33370-like [Quercus lobata]
asmbl_302	Qrob_Chr06	32937762	32938970	Loc_132539_Tr_1/1_Conf_1.000_Len_2018		probably inactive leucine-rich repeat receptor-like protein kinase At5g48380 [Quercus lobata]
asmbl_303	Qrob_Chr06	34771134	34778447	OCV3_prime_rep_c28892	Qrob_T0705820.2	probable ATP synthase 24 kDa subunit, mitochondrial isoform X1 [Quercus lobata]
asmbl_304	Qrob_Chr06	35593060	35594817	OCV4_rep_c8198	Qrob_T0200780.2	APC membrane recruitment protein 1 [Quercus lobata]
asmbl_305	Qrob_Chr06	36939140	36941677	Loc_89527_Tr_1/1_Conf_1.000_Len_1077		agamous-like MADS-box protein TM6 [Quercus lobata]
asmbl_306	Qrob_Chr06	37271457	37271641	Loc_134515_Tr_1/1_Conf_1.000_Len_176		hypothetical protein CMV_028006 [Castanea mollissima]
asmbl_307	Qrob_Chr06	38542881	38545379	Loc_40146_Tr_2/5_Conf_0.533_Len_705		agamous-like MADS-box protein AGL18 isoform X1 [Quercus lobata]
asmbl_308	Qrob_Chr06	38622587	38624452	OCV4_rep_c26993	Qrob_T0097060.2	UDP-glycosyltransferase 91A1-like [Quercus suber]
asmbl_309	Qrob_Chr06	39839021	39842975	OCV4_rep_c46275	Qrob_T0515680.2	hypothetical protein CMV_021249 [Castanea mollissima]
asmbl_310	Qrob_Chr06	41627736	41630045	OCV3_prime_rep_c43135	Qrob_T0597160.2	beta-glucosidase 13-like [Quercus lobata]
asmbl_311	Qrob_Chr06	43171085	43171969	Loc_14454_Tr_2/3_Conf_0.714_Len_1206	Qrob_T0199530.2	transcription factor MYB114-like [Quercus lobata]
asmbl_312	Qrob_Chr06	44406995	44409131	OCV4_rep_c6548		PREDICTED: scarecrow-like protein 32 [Juglans regia]
asmbl_313	Qrob_Chr06	45189733	45192315	OCV3_prime_c86	Qrob_T0261160.2	microtubule-associated protein RP/EB family member 1C [Quercus suber]
asmbl_314	Qrob_Chr06	46267328	46267811	OCV4_c28946	Qrob_T0163020.2	uncharacterized protein LOC115993801 [Quercus lobata]
asmbl_315	Qrob_Chr06	46273290	46275559	OCV4_c28946	Qrob_T0163030.2	uncharacterized protein LOC115993801 [Quercus lobata]
asmbl_316	Qrob_Chr06	49168163	49168855	OCV3_prime_c25069; OCV4_rep_c2287	Qrob_T0172780.2	dof zinc finger protein DOF3.4 [Quercus suber]
asmbl_317	Qrob_Chr06	49859498	49860333	OCV4_rep_c19827		PREDICTED: uncharacterized protein LOC104595788 [Nelumbo nucifera]
asmbl_318	Qrob_Chr06	50606441	50607169	OCV4_rep_c32376	Qrob_T0464800.2	dehydration-responsive element-binding protein 1B-like [Quercus lobata]
asmbl_319	Qrob_Chr06	50624866	50626030	Loc_116259_Tr_1/4_Conf_0.750_Len_1225		dehydration-responsive element-binding protein 1B-like [Quercus lobata]
asmbl_320	Qrob_Chr06	50648637	50649152	OCV4_rep_c26200; Loc_135240_Tr_2/3_Conf_0.600_Len_593	Qrob_T0464750.2	hypothetical protein CMV_011412 [Castanea mollissima]
asmbl_321	Qrob_Chr06	53120877	53132526	OCV4_c23266		uncharacterized protein LOC112038250 [Quercus suber]
asmbl_322	Qrob_Chr06	53377697	53378633	OCV3_prime_rep_c50407	Qrob_T0283820.2	heavy metal-associated isoprenylated plant protein 27-like isoform X2 [Quercus lobata] XP_030975408.1 heavy metal-associated isoprenylated plant protein 27-like isoform X2 [Quercus lobata]
asmbl_323	Qrob_Chr06	53712017	53713652	OCV3_prime_rep_c47552	Qrob_T0283600.2	peroxidase 64-like [Quercus lobata]
asmbl_324	Qrob_Chr06	54192906	54193722	OCV4_rep_c7101	Qrob_T0283250.2	CSC1-like protein At4g35870 [Quercus lobata] XP_030974567.1 CSC1-like protein At4g35870 [Quercus lobata]
asmbl_325	Qrob_Chr06	54894481	54894966	Loc_111474_Tr_2/2_Conf_0.833_Len_513	Qrob_T0238650.2
asmbl_326	Qrob_Chr06	56722157	56725177	Loc_8447_Tr_1/1_Conf_1.000_Len_1367	Qrob_T0417970.2	annexin D2 [Quercus lobata]
asmbl_327	Qrob_Chr06	57218180	57220241	OCV4_rep_c23982	Qrob_T0596870.2	uncharacterized protein LOC115995072 isoform X1 [Quercus lobata] XP_030975351.1 uncharacterized protein LOC115995072 isoform X1 [Quercus lobata]
asmbl_328	Qrob_Chr06	57284795	57287328	OCV4_rep_c10247		protein UPSTREAM OF FLC isoform X1 [Quercus lobata]
asmbl_329	Qrob_Chr07	1275171	1277050	OCV4_rep_c27506		protein GAST1 [Quercus lobata]
asmbl_330	Qrob_Chr07	1943682	1944420	OCV3_prime_c56596; OCV4_rep_c27782; OCV4_rep_c7364		hypothetical protein CMV_014573 [Castanea mollissima]
asmbl_331	Qrob_Chr07	3845378	3846145	OCV4_rep_c25844		uncharacterized protein LOC115958109 [Quercus lobata]
asmbl_332	Qrob_Chr07	4443256	4444589	Loc_125277_Tr_1/1_Conf_1.000_Len_929		ethylene-responsive transcription factor WIN1-like [Quercus lobata]
asmbl_333	Qrob_Chr07	5405132	5407687	Loc_136088_Tr_1/1_Conf_1.000_Len_321	Qrob_T0180850.2	putative disease resistance protein RGA4 [Quercus suber] XP_023890114.1 putative disease resistance protein RGA4 [Quercus suber] XP_023890115.1 putative disease resistance protein RGA4 [Quercus suber] XP_023890116.1 putative disease resistance protein RGA4 [Quercus suber]
asmbl_334	Qrob_Chr07	6781290	6787060	OCV4_rep_c22203		LOW QUALITY PROTEIN: uncharacterized protein LOC115994850 [Quercus lobata]
asmbl_335	Qrob_Chr07	8624041	8626180	OCV3_prime_c24927	Qrob_T0328690.2	uncharacterized protein LOC115953457 [Quercus lobata]
asmbl_336	Qrob_Chr07	12722157	12723176	OCV4_rep_c26503	Qrob_T0167770.2	syntaxin-related protein KNOLLE [Quercus lobata]
asmbl_337	Qrob_Chr07	14589298	14592922	OCV4_rep_c29538		uncharacterized protein LOC111994244 [Quercus suber]
asmbl_338	Qrob_Chr07	14757874	14758470	Loc_96757_Tr_1/1_Conf_1.000_Len_731		uncharacterized protein LOC115964765 [Quercus lobata]
asmbl_339	Qrob_Chr07	15444247	15445286	Loc_68449_Tr_2/2_Conf_0.667_Len_644	Qrob_T0413880.2	uncharacterized protein LOC115984779 [Quercus lobata]
asmbl_340	Qrob_Chr07	17034335	17035483	Loc_43249_Tr_1/1_Conf_1.000_Len_1359	Qrob_T0333040.2	uncharacterized protein LOC115984088 [Quercus lobata]
asmbl_341	Qrob_Chr07	17158476	17167679	Loc_133596_Tr_1/1_Conf_1.000_Len_830		serine/threonine-protein phosphatase 7 long form homolog [Quercus suber]
asmbl_342	Qrob_Chr07	18679770	18682779	OCV4_rep_c18967	Qrob_T0358560.2	protein POLYCHOME-like [Quercus lobata] XP_030925187.1 protein POLYCHOME-like [Quercus lobata]
asmbl_343	Qrob_Chr07	18710875	18715021	Loc_21823_Tr_6/8_Conf_0.474_Len_1453		protein POLYCHOME-like [Quercus lobata] XP_030925187.1 protein POLYCHOME-like [Quercus lobata]
asmbl_344	Qrob_Chr07	18774506	18774965	Loc_25997_Tr_1/1_Conf_1.000_Len_760	Qrob_T0289650.2	uncharacterized protein LOC112015487 [Quercus suber]
asmbl_345	Qrob_Chr07	19409595	19412080	Loc_133189_Tr_1/1_Conf_1.000_Len_2334		uncharacterized protein LOC115951778 [Quercus lobata]
asmbl_346	Qrob_Chr07	20024684	20027427	OCV3_prime_rep_c27276	Qrob_T0407060.2	60S ribosomal protein L37a-like [Hevea brasiliensis]
asmbl_347	Qrob_Chr07	20761789	20769418	OCV3_prime_rep_c47966	Qrob_T0336780.2	uncharacterized protein LOC112029801 [Quercus suber]
asmbl_348	Qrob_Chr07	22531388	22531790	OCV4_c39770
asmbl_349	Qrob_Chr07	23673638	23676456	OCV4_rep_c45266; Loc_137066_Tr_2/2_Conf_0.857_Len_746	Qrob_T0313290.2	disease resistance protein RPM1-like [Quercus lobata]
asmbl_350	Qrob_Chr07	26127913	26129855	OCV4_rep_c28846	Qrob_T0303990.2	7-deoxyloganetic acid glucosyltransferase-like [Quercus lobata]
asmbl_351	Qrob_Chr07	26401051	26401724	OCV3_prime_rep_c42852		cucumisin-like [Quercus suber]
asmbl_352	Qrob_Chr07	27025653	27025809	Loc_138248_Tr_1/1_Conf_1.000_Len_227
asmbl_353	Qrob_Chr07	29511447	29512624	OCV4_rep_c28063	Qrob_T0240660.2	thaumatin-like protein [Quercus lobata]
asmbl_354	Qrob_Chr07	30196526	30197577	Loc_24293_Tr_1/1_Conf_1.000_Len_1052		RING-H2 finger protein ATL74-like [Quercus suber]
asmbl_355	Qrob_Chr07	30569097	30570274	OCV4_rep_c28063	Qrob_T0495290.2	thaumatin-like protein [Quercus lobata]
asmbl_356	Qrob_Chr07	31356856	31360046	OCV3_prime_c15173	Qrob_T0556710.2	uncharacterized protein LOC115962565 isoform X1 [Quercus lobata]
asmbl_357	Qrob_Chr07	32827237	32828053	Loc_124817_Tr_1/1_Conf_1.000_Len_817
asmbl_358	Qrob_Chr07	33073860	33075446	OCV4_rep_c6261	Qrob_T0448970.2	expansin-A10-like [Quercus lobata]
asmbl_359	Qrob_Chr07	34389238	34392402	OCV4_rep_c3565	Qrob_T0223800.2	probably inactive leucine-rich repeat receptor-like protein kinase IMK2 [Quercus lobata]
asmbl_360	Qrob_Chr07	34653023	34660893	OCV3_prime_rep_c29162	Qrob_T0383160.2	ubiquitin-activating enzyme E1 1-like [Quercus suber]
asmbl_361	Qrob_Chr07	36676843	36677351	OCV3_prime_c17466		hypothetical protein TorRG33x02_308860 [Trema orientale]
asmbl_362	Qrob_Chr07	38024188	38025463	OCV4_rep_c39072	Qrob_T0131370.2	uncharacterized protein LOC115953421 [Quercus lobata]
asmbl_363	Qrob_Chr07	38730418	38738164	OCV3_prime_rep_c32483		ER membrane protein complex subunit 4 [Quercus suber] XP_030951198.1 ER membrane protein complex subunit 4 [Quercus lobata]
asmbl_364	Qrob_Chr07	40744717	40745557	OCV4_rep_c22806	Qrob_T0090090.2	NDR1/HIN1-like protein 10 [Quercus suber]
asmbl_365	Qrob_Chr07	41036871	41038409	Loc_29127_Tr_1/1_Conf_1.000_Len_1766	Qrob_T0090440.2	hypothetical protein CMV_021219 [Castanea mollissima]
asmbl_366	Qrob_Chr07	41179157	41186540	OCV4_rep_c22765; Loc_9401_Tr_2/2_Conf_0.667_Len_1554	Qrob_T0090580.2	kinesin-like protein KIN-5C [Quercus lobata]
asmbl_367	Qrob_Chr07	45165890	45169957	Loc_1358_Tr_21/23_Conf_0.439_Len_3150		hypothetical protein CMV_027831 [Castanea mollissima]
asmbl_368	Qrob_Chr07	46651708	46652554	OCV3_prime_rep_c30600		pectinesterase inhibitor 3-like [Quercus lobata]
asmbl_369	Qrob_Chr07	47729070	47731050	OCV3_prime_rep_c36735	Qrob_T0530060.2	probable aquaporin PIP2-5 [Quercus lobata]
asmbl_370	Qrob_Chr07	47757619	47758408	Loc_121644_Tr_1/1_Conf_1.000_Len_904
asmbl_371	Qrob_Chr07	48166075	48166875	OCV3_prime_rep_c61894		Calreticulin domain-containing protein [Cephalotus follicularis]
asmbl_372	Qrob_Chr07	48263788	48267210	OCV4_rep_c40330	Qrob_T0643680.2	putative disease resistance RPP13-like protein 1 [Quercus lobata]
asmbl_373	Qrob_Chr07	48467331	48468060	Loc_6443_Tr_1/3_Conf_0.250_Len_730
asmbl_374	Qrob_Chr07	48857319	48858070	OCV3_prime_c65483		zinc finger protein ZAT11-like [Quercus lobata]
asmbl_375	Qrob_Chr07	49134040	49139367	OCV4_rep_c47158	Qrob_T0046070.2	LOW QUALITY PROTEIN: disease resistance protein RPP4-like [Quercus suber]
asmbl_376	Qrob_Chr07	49148374	49149593	OCV4_rep_c47158	Qrob_T0046060.2	LOW QUALITY PROTEIN: disease resistance protein RPP4-like [Quercus suber]
asmbl_377	Qrob_Chr07	49156494	49156907	OCV4_rep_c47158	Qrob_T0046050.2	LOW QUALITY PROTEIN: disease resistance protein RPP4-like [Quercus suber]
asmbl_378	Qrob_Chr07	49166785	49173607	OCV4_rep_c47158	Qrob_T0046040.2	LOW QUALITY PROTEIN: disease resistance protein RPP4-like [Quercus suber]
asmbl_379	Qrob_Chr07	49343227	49344129	OCV4_rep_c16632	Qrob_T0160120.2	putative cyclin-A3-1 [Quercus lobata] XP_030959699.1 putative cyclin-A3-1 [Quercus lobata]
asmbl_380	Qrob_Chr07	49378795	49381279	OCV4_rep_c19144	Qrob_T0160140.2	putative cyclin-A3-1 [Quercus lobata]
asmbl_381	Qrob_Chr07	49752587	49753058	OCV4_rep_c13203; OCV4_rep_c6322	Qrob_T0045500.2	snakin-1-like [Quercus lobata]
asmbl_382	Qrob_Chr07	49830106	49834111	OCV4_rep_c9584	Qrob_T0045420.2	thylakoid lumenal 29 kDa protein, chloroplastic [Quercus suber]
asmbl_383	Qrob_Chr07	49838385	49843056	OCV4_rep_c9584	Qrob_T0045410.2	thylakoid lumenal 29 kDa protein, chloroplastic [Quercus suber]
asmbl_384	Qrob_Chr07	49851276	49855972	OCV4_rep_c9584	Qrob_T0045400.2	thylakoid lumenal 29 kDa protein, chloroplastic [Quercus suber]
asmbl_385	Qrob_Chr07	49970443	49970706	OCV3_prime_c21638		hypothetical protein FH972_002652 [Carpinus fangiana]
asmbl_386	Qrob_Chr07	50531061	50531972	OCV4_rep_c43985; OCV4_rep_c14902		circumsporozoite protein, partial [Plasmodium ovale wallikeri]
asmbl_387	Qrob_Chr07	50587928	50593646	OCV4_c8045		uncharacterized protein LOC103699041 [Phoenix dactylifera]
asmbl_388	Qrob_Chr07	50987293	50989714	OCV4_rep_c2721	Qrob_T0642460.2	probable mediator of RNA polymerase II transcription subunit 37e [Quercus lobata] XP_030926049.1 probable mediator of RNA polymerase II transcription subunit 37e [Quercus lobata]
asmbl_389	Qrob_Chr07	51209024	51210081	OCV3_prime_c5558; OCV4_rep_c19892	Qrob_T0739270.2	uncharacterized protein LOC115953302 [Quercus lobata]
asmbl_390	Qrob_Chr07	51210646	51213036	OCV4_c29153		uncharacterized protein At3g17950 isoform X3 [Quercus lobata]
asmbl_391	Qrob_Chr07	51382684	51386222	OCV4_c24292	Qrob_T0576730.2	kinesin-like protein KIN-10B isoform X1 [Quercus lobata]
asmbl_392	Qrob_Chr08	131880	134545	OCV4_rep_c23229	Qrob_T0201840.2	uncharacterized protein LOC115954421 [Quercus lobata]
asmbl_393	Qrob_Chr08	1199403	1203107	OCV4_rep_c13342; OCV4_rep_c19635		hypothetical protein CMV_002819 [Castanea mollissima]
asmbl_394	Qrob_Chr08	2813603	2817188	OCV3_prime_rep_c26896	Qrob_T0137740.2	heat shock cognate protein 80 [Quercus lobata]
asmbl_395	Qrob_Chr08	2881815	2885980	OCV4_c11864		LRR receptor-like serine/threonine-protein kinase [Quercus lobata]
asmbl_396	Qrob_Chr08	2909274	2918562	OCV4_rep_c27814	Qrob_T0137680.2	kinesin-like protein KIN-14F [Quercus lobata]
asmbl_397	Qrob_Chr08	5234027	5241223	OCV3_prime_rep_c59076		sister chromatid cohesion 1 protein 4 [Quercus lobata]
asmbl_398	Qrob_Chr08	5607196	5609402	OCV3_prime_rep_c39158	Qrob_T0510980.2	peroxidase 64-like [Quercus lobata]
asmbl_399	Qrob_Chr08	5618703	5619837	OCV4_rep_c25004	Qrob_T0510990.2	expansin-A11 [Quercus suber]
asmbl_400	Qrob_Chr08	6181189	6184118	OCV3_prime_rep_c53225	Qrob_T0249480.2	40S ribosomal protein S8-like isoform X1 [Quercus suber] XP_023910980.1 40S ribosomal protein S8-like isoform X2 [Quercus suber] XP_023910981.1 40S ribosomal protein S8-like [Quercus suber]
asmbl_401	Qrob_Chr08	6443557	6444259	Loc_91734_Tr_2/2_Conf_0.667_Len_705		F-box/LRR-repeat protein At3g48880-like isoform X3 [Quercus lobata]
asmbl_402	Qrob_Chr08	8069891	8070678	Loc_83727_Tr_1/1_Conf_1.000_Len_793
asmbl_403	Qrob_Chr08	8669082	8673087	OCV4_c28958	Qrob_T0296830.2	GDSL esterase/lipase At5g45670-like [Quercus suber]
asmbl_404	Qrob_Chr08	9863553	9864512	OCV4_rep_c26195	Qrob_T0378930.2	hypothetical protein CMV_013992 [Castanea mollissima]
asmbl_405	Qrob_Chr08	10656619	10657210	OCV3_prime_rep_c43670	Qrob_T0132290.2	probable inactive poly [ADP-ribose] polymerase SRO3 [Quercus suber]
asmbl_406	Qrob_Chr08	11432822	11433705	OCV4_rep_c12842		hypothetical protein CMV_025037 [Castanea mollissima]
asmbl_407	Qrob_Chr08	12277924	12280518	OCV4_rep_c19122
asmbl_408	Qrob_Chr08	13487656	13487831	Loc_135400_Tr_1/1_Conf_1.000_Len_186
asmbl_409	Qrob_Chr08	16098514	16101118	OCV3_prime_rep_c69023	Qrob_T0573250.2	unnamed protein product [Brassica rapa]
asmbl_410	Qrob_Chr08	16155076	16157545	OCV3_prime_rep_c37034	Qrob_T0573220.2	thiamine thiazole synthase, chloroplastic-like [Quercus lobata]
asmbl_411	Qrob_Chr08	16557327	16557893	OCV4_rep_c5228
asmbl_412	Qrob_Chr08	16708650	16711837	Loc_122805_Tr_3/3_Conf_0.600_Len_1202	Qrob_T0669830.2	NEP1-interacting protein-like 1 [Quercus lobata]
asmbl_413	Qrob_Chr08	17536261	17540533	OCV3_prime_c1043	Qrob_T0717720.2	polycomb group protein FERTILIZATION-INDEPENDENT ENDOSPERM-like [Quercus suber] XP_030928465.1 polycomb group protein FIE1-like [Quercus lobata] XP_030931778.1 polycomb group protein FIE1-like [Quercus lobata]
asmbl_414	Qrob_Chr08	19255113	19257627	OCV4_rep_c17965	Qrob_T0033980.2	rop guanine nucleotide exchange factor 2 [Quercus lobata]
asmbl_415	Qrob_Chr08	24039819	24044654	OCV3_prime_rep_c61377	Qrob_T0458050.2	CSC1-like protein ERD4 [Quercus lobata]
asmbl_416	Qrob_Chr08	24485036	24485957	OCV4_rep_c27882	Qrob_T0571180.2	uncharacterized protein LOC115956106 [Quercus lobata]
asmbl_417	Qrob_Chr08	26613897	26619140	Loc_13809_Tr_4/7_Conf_0.381_Len_2196	Qrob_T0176950.2	probable protein phosphatase 2C 80 isoform X2 [Quercus lobata]
asmbl_418	Qrob_Chr08	28475535	28476447	Loc_67833_Tr_1/1_Conf_1.000_Len_913		hypothetical protein POPTR_001G376200 [Populus trichocarpa]
asmbl_419	Qrob_Chr08	32133369	32142501	OCV4_rep_c3630		phytochrome C [Quercus lobata] XP_030928624.1 phytochrome C [Quercus lobata] XP_030928625.1 phytochrome C [Quercus lobata] XP_030928626.1 phytochrome C [Quercus lobata]
asmbl_420	Qrob_Chr08	32516670	32519906	Loc_18639_Tr_3/5_Conf_0.250_Len_1571	Qrob_T0505050.2	basic leucine zipper 61-like [Quercus lobata]
asmbl_421	Qrob_Chr08	33346698	33348455	Loc_15273_Tr_1/1_Conf_1.000_Len_1762		cytochrome b561 and DOMON domain-containing protein At2g04850 [Quercus lobata]
asmbl_422	Qrob_Chr08	33949140	33951483	Loc_1188_Tr_4/5_Conf_0.714_Len_2778; OCV3_prime_c15761	Qrob_T0585180.2	protein IQ-DOMAIN 1 [Quercus lobata]
asmbl_423	Qrob_Chr08	33982745	33983241	OCV4_c29164	Qrob_T0585140.2	uncharacterized protein LOC111986794 [Quercus suber]
asmbl_424	Qrob_Chr08	34590277	34590966	OCV4_rep_c22653
asmbl_425	Qrob_Chr08	35241624	35248728	OCV4_rep_c28112	Qrob_T0656160.2	hypothetical protein CMV_021104 [Castanea mollissima]
asmbl_426	Qrob_Chr08	35251588	35254005	OCV4_rep_c28112	Qrob_T0656150.2	hypothetical protein CMV_021104 [Castanea mollissima]
asmbl_427	Qrob_Chr08	36914180	36914777	Loc_22489_Tr_1/1_Conf_1.000_Len_641	Qrob_T0237600.2	dirigent protein 22-like [Quercus lobata]
asmbl_428	Qrob_Chr08	37616299	37618711	Loc_31791_Tr_1/1_Conf_1.000_Len_2162	Qrob_T0613620.2	indole-3-acetic acid-amido synthetase GH3.6-like [Quercus lobata]
asmbl_429	Qrob_Chr08	39798514	39799342	OCV4_rep_c10304
asmbl_430	Qrob_Chr08	40464227	40469226	Loc_33869_Tr_1/2_Conf_0.667_Len_2450	Qrob_T0636880.2	sister chromatid cohesion 1 protein 3 [Quercus lobata]
asmbl_431	Qrob_Chr08	41176237	41180303	OCV4_rep_c26863	Qrob_T0446440.2	expansin-B3-like [Quercus lobata]
asmbl_432	Qrob_Chr08	41785789	41793619	Loc_83625_Tr_1/1_Conf_1.000_Len_402	Qrob_T0462440.2
asmbl_433	Qrob_Chr08	42340083	42341057	OCV3_prime_c17773	Qrob_T0738890.2	protein N-lysine methyltransferase METTL21A [Rhodamnia argentea]
asmbl_434	Qrob_Chr08	42615803	42618355	OCV4_rep_c23941; Loc_726_Tr_3/7_Conf_0.389_Len_1387		probable O-methyltransferase 3 [Quercus suber]
asmbl_435	Qrob_Chr08	43446201	43447091	Loc_84875_Tr_4/4_Conf_0.500_Len_925		CLAVATA3/ESR (CLE)-related protein 5-like [Quercus lobata]
asmbl_436	Qrob_Chr08	44232912	44238438	OCV4_rep_c27180; OCV4_rep_c6470	Qrob_T0083090.2	protein TPX2-like isoform X3 [Quercus lobata]
asmbl_437	Qrob_Chr08	44712509	44716120	OCV4_rep_c1764		probable serine/threonine-protein kinase PBL7 [Quercus lobata]
asmbl_438	Qrob_Chr08	46388520	46390268	OCV4_rep_c25292		UDP-glycosyltransferase 13-like [Quercus suber]
asmbl_439	Qrob_Chr08	46671589	46675359	Loc_1323_Tr_1/2_Conf_0.714_Len_2666	Qrob_T0002960.2	UDP-glucose 6-dehydrogenase 1-like [Quercus lobata]
asmbl_440	Qrob_Chr08	47159427	47160982	OCV4_c44447		uncharacterized protein LOC115967129 [Quercus lobata]
asmbl_441	Qrob_Chr08	48307478	48316344	OCV3_prime_rep_c37361	Qrob_T0004010.2
asmbl_442	Qrob_Chr08	48567298	48570458	OCV4_c6573		probably inactive leucine-rich repeat receptor-like protein kinase IMK2 [Quercus lobata]
asmbl_443	Qrob_Chr08	48604680	48606014	OCV3_prime_c62511		U11/U12 small nuclear ribonucleoprotein 35 kDa protein isoform X2 [Quercus lobata]
asmbl_444	Qrob_Chr08	48894088	48899153	OCV4_rep_c22717	Qrob_T0004360.2	hypothetical protein MtrunA17_Chr5g0434221 [Medicago truncatula]
asmbl_445	Qrob_Chr08	49092686	49095121	Loc_110244_Tr_1/1_Conf_1.000_Len_292	Qrob_T0227580.2	phytoene synthase 2, chloroplastic-like [Quercus lobata]
asmbl_446	Qrob_Chr08	49097688	49098035	Loc_101697_Tr_3/4_Conf_0.250_Len_554	Qrob_T0227570.2	phytoene synthase 2, chloroplastic-like [Quercus lobata]
asmbl_447	Qrob_Chr08	51099644	51102780	OCV4_rep_c28833	Qrob_T0437630.2	laccase-6 [Quercus lobata]
asmbl_448	Qrob_Chr08	51555032	51556762	OCV4_rep_c25664		extensin [Quercus lobata]
asmbl_449	Qrob_Chr08	51931404	51940295	OCV4_rep_c20845
asmbl_450	Qrob_Chr08	53313315	53316638	OCV3_prime_rep_c67947		putative leucine-rich repeat receptor-like serine/threonine-protein kinase At2g19230 [Quercus lobata] XP_030949058.1 putative leucine-rich repeat receptor-like serine/threonine-protein kinase At2g19230 [Quercus lobata]
asmbl_451	Qrob_Chr08	54428413	54430725	OCV4_c23596	Qrob_T0140160.2	subtilisin-like protease SBT1.1 [Quercus lobata]
asmbl_452	Qrob_Chr08	56432662	56433637	Loc_94426_Tr_2/2_Conf_0.667_Len_508		5'-adenylylsulfate reductase 3, chloroplastic-like [Quercus lobata]
asmbl_453	Qrob_Chr08	57402220	57402806	OCV3_prime_c20178	Qrob_T0017200.2	probable histone H2B.3 [Quercus lobata]
asmbl_454	Qrob_Chr08	57546254	57549161	Loc_71806_Tr_1/3_Conf_0.571_Len_2272	Qrob_T0017140.2	4-coumarate--CoA ligase-like 5 [Quercus lobata]
asmbl_455	Qrob_Chr08	57729801	57730952	Loc_20997_Tr_2/2_Conf_0.750_Len_1386	Qrob_T0017010.2	transcription factor SPT20 homolog [Quercus lobata]
asmbl_456	Qrob_Chr08	57756465	57759538	OCV4_rep_c1170; Loc_46197_Tr_1/1_Conf_1.000_Len_1070; Loc_5499_Tr_1/10_Conf_0.296_Len_2327		probable pectate lyase 5 [Quercus lobata]
asmbl_457	Qrob_Chr08	58510484	58515787	OCV4_rep_c42703		protein FLOWERING LOCUS D isoform X1 [Quercus lobata] XP_030929185.1 protein FLOWERING LOCUS D isoform X1 [Quercus lobata]
asmbl_458	Qrob_Chr08	58846576	58847135	OCV4_rep_c4578		uncharacterized protein LOC112038917 [Quercus suber] XP_030972559.1 uncharacterized protein LOC115992495 [Quercus lobata]
asmbl_459	Qrob_Chr08	60359777	60360688	Loc_19417_Tr_5/10_Conf_0.280_Len_913		dehydration-responsive element-binding protein 1A-like [Quercus lobata]
asmbl_460	Qrob_Chr08	61080450	61083597	OCV4_rep_c9606		chlorophyll a-b binding protein 6, chloroplastic [Quercus lobata]
asmbl_461	Qrob_Chr08	61772256	61774510	OCV4_rep_c12996	Qrob_T0454760.2	probable RNA-binding protein ARP1 isoform X2 [Quercus lobata]
asmbl_462	Qrob_Chr08	62498950	62505155	OCV4_rep_c2905	Qrob_T0412860.2	two-component response regulator-like PRR37 isoform X1 [Quercus lobata]
asmbl_463	Qrob_Chr08	64025565	64027121	OCV4_rep_c7242
asmbl_464	Qrob_Chr08	64547748	64548680	OCV4_rep_c19199		uncharacterized protein LOC112041039 [Quercus suber]
asmbl_465	Qrob_Chr08	64969598	64973155	OCV4_rep_c10967	Qrob_T0201470.2	ribulose bisphosphate carboxylase/oxygenase activase, chloroplastic isoform X2 [Quercus lobata]
asmbl_466	Qrob_Chr08	65216042	65223042	OCV3_prime_rep_c50012; OCV3_prime_c10707	Qrob_T0590220.2	PREDICTED: ultraviolet-B receptor UVR8-like isoform X3 [Juglans regia]
asmbl_467	Qrob_Chr08	66165894	66166844	OCV4_rep_c10021	Qrob_T0303850.2	18.1 kDa class I heat shock protein-like [Quercus suber] CAB36910.1 heat shock protein 17.4 [Quercus suber]
asmbl_468	Qrob_Chr08	66198296	66202465	Loc_4146_Tr_1/2_Conf_0.667_Len_1518	Qrob_T0303800.2	uncharacterized protein LOC115954964 [Quercus lobata]
asmbl_469	Qrob_Chr08	67605532	67608439	OCV4_rep_c4403	Qrob_T0435870.2	zinc finger CCCH domain-containing protein 29-like [Quercus suber]
asmbl_470	Qrob_Chr08	68100782	68101404	OCV4_c22902		subtilisin-like protease SBT4.9 [Quercus suber]
asmbl_471	Qrob_Chr08	70067436	70073031	OCV4_rep_c17561		potassium transporter 2 [Quercus lobata] XP_030928233.1 potassium transporter 2 [Quercus lobata]
asmbl_472	Qrob_Chr08	70098528	70099854	OCV3_prime_c963; OCV3_prime_rep_c29647	Qrob_T0457340.2	expansin-A8 [Quercus lobata]
asmbl_473	Qrob_Chr08	70351393	70356226	OCV3_prime_rep_c46858		transcription elongation factor TFIIS [Quercus lobata]
asmbl_474	Qrob_Chr09	334366	336693	OCV4_rep_c19568	Qrob_T0486550.2	chlorophyll a-b binding protein CP26, chloroplastic [Quercus lobata]
asmbl_475	Qrob_Chr09	823243	831018	OCV4_rep_c26719	Qrob_T0181850.2	5'-nucleotidase domain-containing protein 4 [Quercus suber]
asmbl_476	Qrob_Chr09	881601	883426	OCV4_rep_c2183; OCV3_prime_c18654		cysteine protease XCP1-like [Quercus lobata]
asmbl_477	Qrob_Chr09	2303306	2307090	OCV4_rep_c25113		phosphoribulokinase, chloroplastic [Quercus lobata]
asmbl_478	Qrob_Chr09	2369099	2373396	OCV4_rep_c25307	Qrob_T0050680.2	hypothetical protein CMV_025183 [Castanea mollissima]
asmbl_479	Qrob_Chr09	2374940	2376970	OCV4_rep_c25307	Qrob_T0050670.2	hypothetical protein CMV_025183 [Castanea mollissima]
asmbl_480	Qrob_Chr09	2379884	2386157	OCV4_rep_c25307	Qrob_T0050660.2	hypothetical protein CMV_025183 [Castanea mollissima]
asmbl_481	Qrob_Chr09	3799606	3800361	OCV3_prime_c20135	Qrob_T0363790.2	uncharacterized protein LOC112006541 [Quercus suber]
asmbl_482	Qrob_Chr09	5455957	5456830	OCV3_prime_c10121		zinc-finger homeodomain protein 2-like [Quercus lobata]
asmbl_483	Qrob_Chr09	5990631	5992279	OCV4_rep_c10718	Qrob_T0375660.2	uncharacterized protein LOC112029581 [Quercus suber]
asmbl_484	Qrob_Chr09	6201195	6201593	OCV4_rep_c23423
asmbl_485	Qrob_Chr09	6209198	6209422	Loc_25134_Tr_1/1_Conf_1.000_Len_225		uncharacterized protein LOC115960614 [Quercus lobata]
asmbl_486	Qrob_Chr09	8864107	8867309	OCV4_rep_c21826	Qrob_T0404240.2	protein IQ-DOMAIN 14-like isoform X1 [Quercus lobata] XP_030937106.1 protein IQ-DOMAIN 14-like isoform X1 [Quercus lobata]
asmbl_487	Qrob_Chr09	9387551	9390473	OCV4_rep_c10294	Qrob_T0404590.2	histone-lysine N-methyltransferase ATXR6 [Quercus lobata]
asmbl_488	Qrob_Chr09	9525304	9526199	OCV4_rep_c27922	Qrob_T0404690.2	uncharacterized protein LOC115960851 [Quercus lobata]
asmbl_489	Qrob_Chr09	11975459	11981283	Loc_4544_Tr_8/8_Conf_0.619_Len_3141		cyclic nucleotide-gated ion channel 1-like isoform X1 [Quercus lobata] XP_030933658.1 cyclic nucleotide-gated ion channel 1-like isoform X1 [Quercus lobata]
asmbl_490	Qrob_Chr09	13499128	13500677	OCV3_prime_rep_c67698; OCV4_rep_c11432	Qrob_T0396680.2	aspartyl protease AED3 [Quercus lobata]
asmbl_491	Qrob_Chr09	14132389	14135868	OCV3_prime_rep_c25819	Qrob_T0542810.2	heat shock protein 83-like [Quercus suber]
asmbl_492	Qrob_Chr09	14887568	14888735	Loc_33562_Tr_1/1_Conf_1.000_Len_895	Qrob_T0372610.2	heavy metal-associated isoprenylated plant protein 31 [Quercus lobata]
asmbl_493	Qrob_Chr09	18529780	18530514	Loc_70861_Tr_1/1_Conf_1.000_Len_177; Loc_64928_Tr_1/2_Conf_0.750_Len_972	Qrob_T0014460.2	dehydration-responsive element-binding protein 1A-like [Quercus suber]
asmbl_494	Qrob_Chr09	19413397	19417889	OCV3_prime_rep_c48141; Loc_11927_Tr_5/5_Conf_0.765_Len_3021	Qrob_T0207000.2	squalene monooxygenase SE1-like [Quercus lobata]
asmbl_495	Qrob_Chr09	19938213	19941606	Loc_3138_Tr_1/2_Conf_0.833_Len_909; OCV4_c28084; OCV4_rep_c7694	Qrob_T0246530.2	HVA22-like protein c [Quercus lobata]
asmbl_496	Qrob_Chr09	19966111	19967080	Loc_66503_Tr_1/1_Conf_1.000_Len_970
asmbl_497	Qrob_Chr09	21855210	21861991	OCV4_rep_c39615		structural maintenance of chromosomes protein 5 isoform X2 [Quercus lobata] XP_030965781.1 structural maintenance of chromosomes protein 5 isoform X2 [Quercus lobata]
asmbl_498	Qrob_Chr09	29221608	29223201	OCV4_rep_c19360	Qrob_T0460870.2	iron-sulfur cluster assembly protein 1-like [Quercus lobata] XP_030939258.1 iron-sulfur cluster assembly protein 1-like [Quercus lobata]
asmbl_499	Qrob_Chr09	30432779	30435070	OCV4_c16922		DDE-type integrase/transposase/recombinase [Bacillus coagulans] NCG69336.1 DDE-type integrase/transposase/recombinase [Bacillus coagulans]
asmbl_500	Qrob_Chr09	30606482	30608227	OCV3_prime_c8271	Qrob_T0543980.2	magnesium dechelatase SGRL, chloroplastic-like isoform X1 [Quercus lobata] XP_030936893.1 magnesium dechelatase SGRL, chloroplastic isoform X1 [Quercus lobata]
asmbl_501	Qrob_Chr09	31428371	31431369	OCV4_rep_c1388	Qrob_T0186330.2	aldehyde dehydrogenase family 3 member H1 [Quercus lobata]
asmbl_502	Qrob_Chr09	31441262	31445922	OCV4_rep_c1388	Qrob_T0186350.2	aldehyde dehydrogenase family 3 member H1 [Quercus lobata]
asmbl_503	Qrob_Chr09	31698917	31702506	Loc_75495_Tr_2/2_Conf_0.889_Len_1375	Qrob_T0186460.2	hypothetical protein CMV_015583 [Castanea mollissima]
asmbl_504	Qrob_Chr09	32620692	32622285	OCV3_prime_c5981	Qrob_T0152380.2	uncharacterized protein LOC115959775 [Quercus lobata]
asmbl_505	Qrob_Chr09	34038071	34045487	Loc_27066_Tr_2/2_Conf_0.800_Len_1293		uncharacterized protein LOC115973400 [Quercus lobata]
asmbl_506	Qrob_Chr09	34355856	34359460	OCV4_c22788	Qrob_T0098230.2	protein NRT1/ PTR FAMILY 4.6 isoform X2 [Quercus lobata]
asmbl_507	Qrob_Chr09	34660519	34665271	OCV4_c24557	Qrob_T0537910.2	cytochrome P450 82G1-like [Quercus lobata]
asmbl_508	Qrob_Chr09	36615523	36616597	OCV4_rep_c11256	Qrob_T0369500.2	uncharacterized protein LOC115960447 [Quercus lobata]
asmbl_509	Qrob_Chr09	39015810	39021348	OCV4_rep_c1805	Qrob_T0135900.2	protein PHOSPHATE STARVATION RESPONSE 1-like [Quercus lobata] XP_030933650.1 protein PHOSPHATE STARVATION RESPONSE 1-like [Quercus lobata] XP_030933651.1 protein PHOSPHATE STARVATION RESPONSE 1-like [Quercus lobata]
asmbl_510	Qrob_Chr09	39067842	39069921	OCV4_rep_c11508	Qrob_T0135850.2	BnaC08g50110D [Brassica napus] VDD59522.1 unnamed protein product [Brassica oleracea]
asmbl_511	Qrob_Chr09	41004816	41009009	OCV4_rep_c5377; Loc_48346_Tr_1/1_Conf_1.000_Len_1448	Qrob_T0489140.2	protein LONGIFOLIA 1 [Quercus lobata]
asmbl_512	Qrob_Chr09	43164769	43166144	Loc_20061_Tr_2/4_Conf_0.500_Len_1375		uncharacterized protein LOC115959369 [Quercus lobata]
asmbl_513	Qrob_Chr09	43195092	43195382	Loc_22280_Tr_2/3_Conf_0.667_Len_878	Qrob_T0224550.2	putative lipid-transfer protein DIR1 [Quercus suber]
asmbl_514	Qrob_Chr09	43771114	43772369	OCV3_prime_rep_c25549		hypothetical protein CMV_006148 [Castanea mollissima]
asmbl_515	Qrob_Chr09	46403571	46406261	OCV4_rep_c39917		PREDICTED: receptor-like protein 12 isoform X1 [Vitis vinifera]
asmbl_516	Qrob_Chr09	46925474	46926152	OCV4_c36893		protein SUPPRESSOR OF K(+) TRANSPORT GROWTH DEFECT 1-like [Quercus lobata] XP_030972419.1 protein SUPPRESSOR OF K(+) TRANSPORT GROWTH DEFECT 1-like [Quercus lobata]
asmbl_517	Qrob_Chr09	49543492	49568091	OCV3_prime_rep_c27585		putative SERF-like protein [Quercus lobata] XP_030933154.1 putative SERF-like protein [Quercus lobata]
asmbl_518	Qrob_Chr10	1008900	1009669	OCV3_prime_rep_c64717		hypothetical protein, partial [Nitriliruptoraceae bacterium ZYF776] MTV28526.1 auxin response factor [Nitriliruptoraceae bacterium ZYF776]
asmbl_519	Qrob_Chr10	1089511	1094125	OCV4_rep_c28713	Qrob_T0707320.2	serine carboxypeptidase-like 45 [Quercus lobata]
asmbl_520	Qrob_Chr10	1859889	1865087	Loc_41278_Tr_4/4_Conf_0.500_Len_2463	Qrob_T0433510.2	cyclic nucleotide-gated ion channel 18-like [Quercus lobata]
asmbl_521	Qrob_Chr10	3733051	3734054	Loc_116423_Tr_1/1_Conf_1.000_Len_573	Qrob_T0093610.2	O-acyltransferase WSD1-like isoform X2 [Quercus lobata]
asmbl_522	Qrob_Chr10	3734787	3735667	Loc_121478_Tr_1/1_Conf_1.000_Len_882
asmbl_523	Qrob_Chr10	3656829	3658110	OCV4_rep_c36505; Loc_30415_Tr_2/11_Conf_0.556_Len_2276		O-acyltransferase WSD1-like [Quercus suber]
asmbl_524	Qrob_Chr10	6056260	6057590	Loc_1616_Tr_1/4_Conf_0.625_Len_1150		probable pectate lyase 5 [Quercus lobata]
asmbl_525	Qrob_Chr10	6137291	6145650	OCV4_rep_c10921	Qrob_T0151270.2	probable Ufm1-specific protease [Quercus lobata]
asmbl_526	Qrob_Chr10	6157084	6162324	OCV3_prime_rep_c47015	Qrob_T0151290.2	MA3 DOMAIN-CONTAINING TRANSLATION REGULATORY FACTOR 1-like [Quercus lobata] XP_030938166.1 MA3 DOMAIN-CONTAINING TRANSLATION REGULATORY FACTOR 1-like [Quercus lobata] XP_030938167.1 MA3 DOMAIN-CONTAINING TRANSLATION REGULATORY FACTOR 1-like [Quercus lobata]
asmbl_527	Qrob_Chr10	8234187	8239656	OCV4_rep_c21743	Qrob_T0381300.2	probable pectate lyase 12 [Quercus suber]
asmbl_528	Qrob_Chr10	8750829	8754961	OCV3_prime_c30166		cytochrome P450 71A3-like isoform X2 [Quercus lobata]
asmbl_529	Qrob_Chr10	9040683	9041587	OCV4_rep_c27983
asmbl_530	Qrob_Chr10	11480214	11482223	OCV4_rep_c47396		protein JINGUBANG [Quercus suber]
asmbl_531	Qrob_Chr10	14654223	14654783	OCV3_prime_rep_c57299		malate dehydrogenase, chloroplastic [Quercus lobata]
asmbl_532	Qrob_Chr10	18932469	18933589	OCV4_rep_c43853		rRNA-processing protein fcf2 [Quercus suber]
asmbl_533	Qrob_Chr10	19725750	19733776	OCV4_rep_c42754	Qrob_T0389480.2	protein ACCELERATED CELL DEATH 6-like isoform X2 [Quercus suber]
asmbl_534	Qrob_Chr10	20130079	20134247	OCV4_rep_c28592		uncharacterized protein LOC115965559 [Quercus lobata]
asmbl_535	Qrob_Chr10	20708764	20713507	OCV4_c31048	Qrob_T0563350.2	kinesin-like protein KIN-8A isoform X1 [Quercus lobata]
asmbl_536	Qrob_Chr10	25132679	25144768	Loc_6373_Tr_6/8_Conf_0.731_Len_5042		zinc finger protein BRUTUS [Quercus lobata]
asmbl_537	Qrob_Chr10	26134245	26137166	OCV3_prime_rep_c68909	Qrob_T0254290.2	polyubiquitin containing 7 ubiquitin monomers, partial [Oryza sativa Indica Group]
asmbl_538	Qrob_Chr10	26897957	26904352	Loc_676_Tr_3/9_Conf_0.148_Len_965	Qrob_T0254760.2	TPR repeat-containing thioredoxin TDX [Quercus lobata]
asmbl_539	Qrob_Chr10	28761098	28762903	OCV4_rep_c47239; OCV4_rep_c47422	Qrob_T0352070.2	thaumatin-like protein [Quercus lobata]
asmbl_540	Qrob_Chr10	30525646	30526682	Loc_8150_Tr_1/1_Conf_1.000_Len_1073		non-specific lipid-transfer protein 2 [Quercus suber] XP_030939349.1 non-specific lipid-transfer protein 2 [Quercus lobata]
asmbl_541	Qrob_Chr10	30678867	30680523	OCV4_rep_c24807	Qrob_T0316550.2	berberine bridge enzyme-like 14 [Quercus lobata]
asmbl_542	Qrob_Chr10	32662524	32674731	Loc_25990_Tr_3/4_Conf_0.692_Len_3291		chaperone protein ClpD, chloroplastic-like [Quercus lobata]
asmbl_543	Qrob_Chr10	32790362	32791428	OCV4_rep_c11157	Qrob_T0355990.2	T-complex protein 1 subunit gamma [Quercus lobata]
asmbl_544	Qrob_Chr10	32802991	32807452	Loc_7949_Tr_1/10_Conf_0.208_Len_739	Qrob_T0356010.2	eukaryotic translation initiation factor 6-2-like [Quercus suber]
asmbl_545	Qrob_Chr10	33850372	33851062	Loc_4373_Tr_10/13_Conf_0.540_Len_2981	Qrob_T0309550.2	probable cyclic nucleotide-gated ion channel 20, chloroplastic isoform X2 [Quercus lobata]
asmbl_546	Qrob_Chr10	33879119	33889115	Loc_4373_Tr_10/13_Conf_0.540_Len_2981	Qrob_T0309570.2	probable cyclic nucleotide-gated ion channel 20, chloroplastic isoform X2 [Quercus lobata]
asmbl_547	Qrob_Chr10	33913303	33914689	Loc_4373_Tr_10/13_Conf_0.540_Len_2981	Qrob_T0309600.2	probable cyclic nucleotide-gated ion channel 20, chloroplastic isoform X2 [Quercus lobata]
asmbl_548	Qrob_Chr10	33933418	33934050	Loc_4373_Tr_10/13_Conf_0.540_Len_2981	Qrob_T0309610.2	probable cyclic nucleotide-gated ion channel 20, chloroplastic isoform X2 [Quercus lobata]
asmbl_549	Qrob_Chr10	33950563	33953216	Loc_4373_Tr_10/13_Conf_0.540_Len_2981	Qrob_T0309630.2	probable cyclic nucleotide-gated ion channel 20, chloroplastic isoform X2 [Quercus lobata]
asmbl_550	Qrob_Chr10	33981539	33982366	Loc_4373_Tr_10/13_Conf_0.540_Len_2981	Qrob_T0309640.2	probable cyclic nucleotide-gated ion channel 20, chloroplastic isoform X2 [Quercus lobata]
asmbl_551	Qrob_Chr10	37805832	37811684	OCV4_rep_c3660	Qrob_T0189020.2	adenosylhomocysteinase [Quercus lobata]
asmbl_552	Qrob_Chr10	38682201	38685788	OCV4_c2387	Qrob_T0189550.2	gibberellin 20 oxidase 1-D-like [Quercus lobata]
asmbl_553	Qrob_Chr10	41442813	41443668	OCV4_rep_c25753	Qrob_T0448430.2	uncharacterized protein At1g05835 [Quercus suber]
asmbl_554	Qrob_Chr10	43972207	43972567	OCV3_prime_rep_c45583
asmbl_555	Qrob_Chr10	46055945	46057984	OCV4_c31145	Qrob_T0586430.2
asmbl_556	Qrob_Chr10	47124562	47127749	OCV4_c2611		uncharacterized protein LOC115961982 [Quercus lobata]
asmbl_557	Qrob_Chr11	848877	852072	OCV3_prime_rep_c45876	Qrob_T0189640.2	60S ribosomal protein L13a-4 [Quercus lobata]
asmbl_558	Qrob_Chr11	3140516	3141018	Loc_140593_Tr_1/1_Conf_1.000_Len_501
asmbl_559	Qrob_Chr11	5174821	5177019	OCV4_c26001	Qrob_T0314650.2	glucan endo-1,3-beta-glucosidase 6-like [Quercus lobata]
asmbl_560	Qrob_Chr11	5946501	5949185	OCV4_rep_c1344	Qrob_T0080250.2	uncharacterized protein LOC115970227 [Quercus lobata]
asmbl_561	Qrob_Chr11	6531650	6537170	OCV3_prime_rep_c65957		hypothetical protein CMV_011772 [Castanea mollissima]
asmbl_562	Qrob_Chr11	6804733	6808695	OCV3_prime_c12406; OCV3_prime_rep_c51107; OCV4_rep_c23688	Qrob_T0084340.2	cytochrome P450 CYP749A22-like [Quercus lobata]
asmbl_563	Qrob_Chr11	7019707	7021154	OCV4_c10905		hypothetical protein CMV_006127 [Castanea mollissima]
asmbl_564	Qrob_Chr11	8704122	8706098	OCV4_c36950	Qrob_T0347480.2	RING-H2 finger protein ATL43 [Quercus lobata]
asmbl_565	Qrob_Chr11	9008507	9009981	OCV4_rep_c2969	Qrob_T0350390.2	polygalacturonase-1 non-catalytic subunit beta-like [Quercus lobata] XP_030943526.1 polygalacturonase-1 non-catalytic subunit beta-like [Quercus lobata]
asmbl_566	Qrob_Chr11	9022942	9025705	OCV4_rep_c2969	Qrob_T0350380.2	polygalacturonase-1 non-catalytic subunit beta-like [Quercus lobata] XP_030943526.1 polygalacturonase-1 non-catalytic subunit beta-like [Quercus lobata]
asmbl_567	Qrob_Chr11	9156956	9158174	OCV4_rep_c2969	Qrob_T0350360.2	polygalacturonase-1 non-catalytic subunit beta-like [Quercus lobata] XP_030943526.1 polygalacturonase-1 non-catalytic subunit beta-like [Quercus lobata]
asmbl_568	Qrob_Chr11	11043500	11043706	Loc_140863_Tr_1/1_Conf_1.000_Len_222
asmbl_569	Qrob_Chr11	11702613	11704271	Loc_22954_Tr_16/17_Conf_0.255_Len_2093		proline-rich protein 4-like isoform X2 [Quercus lobata]
asmbl_570	Qrob_Chr11	12390564	12390898	Loc_139320_Tr_1/1_Conf_1.000_Len_340
asmbl_571	Qrob_Chr11	12586955	12588030	Loc_90835_Tr_1/1_Conf_1.000_Len_1468
asmbl_572	Qrob_Chr11	13705396	13707013	Loc_57681_Tr_1/3_Conf_0.571_Len_593	Qrob_T0401920.2
asmbl_573	Qrob_Chr11	14113185	14113820	OCV4_rep_c27957		PREDICTED: uncharacterized protein LOC108996235 [Juglans regia]
asmbl_574	Qrob_Chr11	15127315	15128346	OCV4_rep_c17233
asmbl_575	Qrob_Chr11	15628717	15630979	OCV4_rep_c25564	Qrob_T0104670.2	AAA-ATPase At3g50940-like [Quercus suber]
asmbl_576	Qrob_Chr11	16654968	16656349	OCV4_rep_c27516	Qrob_T0048560.2	chlorophyll a-b binding protein CP24 10A, chloroplastic [Quercus suber]
asmbl_577	Qrob_Chr11	18136767	18140434	OCV4_c29003		heavy metal-associated isoprenylated plant protein 3-like [Quercus lobata]
asmbl_578	Qrob_Chr11	19120252	19123997	OCV3_prime_rep_c68401	Qrob_T0289910.2	hypothetical protein CMV_030795, partial [Castanea mollissima]
asmbl_579	Qrob_Chr11	19144562	19147959	Loc_84327_Tr_1/2_Conf_0.800_Len_578	Qrob_T0289920.2	hypothetical protein VIGAN_02207300 [Vigna angularis var. angularis]
asmbl_580	Qrob_Chr11	20625115	20628033	OCV3_prime_rep_c41240	Qrob_T0624860.2	hemiasterlin resistant protein 1-like [Quercus lobata]
asmbl_581	Qrob_Chr11	21058022	21059823	OCV3_prime_rep_c56149		uncharacterized protein LOC111990491 isoform X2 [Quercus suber]
asmbl_582	Qrob_Chr11	22000076	22001435	OCV4_rep_c14129		uncharacterized protein LOC111988786 [Quercus suber]
asmbl_583	Qrob_Chr11	23656928	23659648	OCV3_prime_c11944
asmbl_584	Qrob_Chr11	24515372	24517012	Loc_89658_Tr_1/2_Conf_0.833_Len_677
asmbl_585	Qrob_Chr11	24879462	24880199	OCV4_c29148		hypothetical protein CMV_030047 [Castanea mollissima]
asmbl_586	Qrob_Chr11	24998875	24999516	OCV4_rep_c19390	Qrob_T0207330.2	basic form of pathogenesis-related protein 1-like [Quercus lobata]
asmbl_587	Qrob_Chr11	25683590	25683997	OCV3_prime_rep_c59344
asmbl_588	Qrob_Chr11	27400778	27408439	OCV4_rep_c26481	Qrob_T0055750.2	serine carboxypeptidase-like 18 [Quercus lobata]
asmbl_589	Qrob_Chr11	27738481	27743894	OCV4_rep_c42953		serine carboxypeptidase-like 17 [Quercus lobata]
asmbl_590	Qrob_Chr11	28024054	28024729	Loc_133187_Tr_1/1_Conf_1.000_Len_683
asmbl_591	Qrob_Chr11	31032611	31033422	Loc_135403_Tr_1/2_Conf_0.667_Len_862		Retrovirus-related Pol polyprotein from transposon TNT 1-94 [Cucumis melo var. makuwa]
asmbl_592	Qrob_Chr11	32893214	32893910	OCV4_rep_c6286		hypothetical protein CMV_025358 [Castanea mollissima]
asmbl_593	Qrob_Chr11	33457596	33458087	OCV3_prime_rep_c40299	Qrob_T0010600.2	hypothetical protein CMV_023472 [Castanea mollissima]
asmbl_594	Qrob_Chr11	35114062	35114651	OCV4_rep_c28687	Qrob_T0011530.2	hypothetical protein CMV_027853 [Castanea mollissima]
asmbl_595	Qrob_Chr11	35778398	35780765	OCV4_c27525	Qrob_T0011750.2	uncharacterized protein LOC115964135 [Quercus lobata]
asmbl_596	Qrob_Chr11	37059379	37061458	OCV4_rep_c12850	Qrob_T0756070.2	SNF1-related protein kinase regulatory subunit gamma-1-like isoform X1 [Quercus lobata]
asmbl_597	Qrob_Chr11	39270690	39272495	OCV3_prime_rep_c50647		60S ribosomal protein L8-3 [Quercus suber] XP_023874783.1 60S ribosomal protein L8-3 [Quercus suber] XP_023874791.1 60S ribosomal protein L8-3 [Quercus suber] XP_030944521.1 60S ribosomal protein L8-3 [Quercus lobata] KAF3957341.1 hypothetical protein CMV_017639 [Castanea mollissima] KAF3963308.1 hypothetical protein CMV_012282 [Castanea mollissima] KAF3963310.1 hypothetical protein CMV_012284 [C…
asmbl_598	Qrob_Chr11	41471725	41475392	OCV4_rep_c5460	Qrob_T0125380.2	salicylate carboxymethyltransferase-like [Quercus lobata]
asmbl_599	Qrob_Chr11	41594194	41598386	Loc_2969_Tr_1/3_Conf_0.444_Len_1413		phosphatidylinositol/phosphatidylcholine transfer protein SFH6-like isoform X2 [Quercus lobata]
asmbl_600	Qrob_Chr11	41874021	41880185	OCV4_rep_c2869	Qrob_T0125660.2	beta-galactosidase 3-like [Quercus lobata]
asmbl_601	Qrob_Chr11	42160862	42162466	Loc_70765_Tr_1/2_Conf_0.750_Len_1352		protein SHI RELATED SEQUENCE 1 [Quercus lobata]
asmbl_602	Qrob_Chr11	42340869	42343436	OCV4_rep_c23800	Qrob_T0292030.2	ubiquitin fusion degradation protein 1 homolog [Quercus lobata]
asmbl_603	Qrob_Chr11	42698039	42698821	OCV4_rep_c11332	Qrob_T0291810.2	auxin-responsive protein SAUR50-like [Quercus lobata]
asmbl_604	Qrob_Chr11	43240127	43245536	OCV4_rep_c40870	Qrob_T0291380.2	phytochrome A [Quercus lobata]
asmbl_605	Qrob_Chr11	43541272	43542925	OCV4_c47603
asmbl_606	Qrob_Chr11	44028669	44029089	Loc_133021_Tr_1/1_Conf_1.000_Len_422		hypothetical protein CMV_010698 [Castanea mollissima]
asmbl_607	Qrob_Chr11	44822602	44826232	Loc_141701_Tr_1/1_Conf_1.000_Len_297
asmbl_608	Qrob_Chr11	45489478	45493897	Loc_32668_Tr_1/1_Conf_1.000_Len_413	Qrob_T0686550.2	hypothetical protein CMV_011450 [Castanea mollissima]
asmbl_609	Qrob_Chr11	46356871	46361345	OCV4_rep_c39814		uncharacterized protein LOC112033878 [Quercus suber]
asmbl_610	Qrob_Chr11	47107470	47111372	OCV4_rep_c17932		uncharacterized protein LOC115967479 [Quercus lobata]
asmbl_611	Qrob_Chr11	48649809	49075696	OCV4_rep_c10725	Qrob_T0349730.2	probable inactive chitinase-like protein LaCIC [Quercus lobata]
asmbl_612	Qrob_Chr11	49383637	49384047	OCV4_rep_c10540	Qrob_T0434860.2	hypothetical protein CMV_022549 [Castanea mollissima]
asmbl_613	Qrob_Chr11	49897521	49901864	OCV4_rep_c27198	Qrob_T0650340.2	GDSL esterase/lipase At5g45950 [Quercus lobata]
asmbl_614	Qrob_Chr11	51403680	51406547	Loc_137901_Tr_1/1_Conf_1.000_Len_1359	Qrob_T0099880.2	exopolygalacturonase-like [Quercus suber]
asmbl_615	Qrob_Chr12	2862698	2865331	OCV4_rep_c3597; OCV4_rep_c28607	Qrob_T0112250.2	probable carotenoid cleavage dioxygenase 4, chloroplastic [Quercus lobata]
asmbl_616	Qrob_Chr12	3312242	3318018	OCV3_prime_c69578	Qrob_T0112630.2	guanine nucleotide-binding protein-like NSN1 [Quercus lobata]
asmbl_617	Qrob_Chr12	4802897	4807202	OCV4_rep_c13801	Qrob_T0424740.2	sugar transporter ERD6-like 7 [Quercus lobata] XP_030947652.1 sugar transporter ERD6-like 7 [Quercus lobata]
asmbl_618	Qrob_Chr12	6951447	6956610	OCV4_rep_c4467; Loc_30084_Tr_1/2_Conf_0.750_Len_1328	Qrob_T0274930.2	auxin transporter-like protein 5 [Quercus lobata]
asmbl_619	Qrob_Chr12	10149312	10150077	Loc_2806_Tr_2/4_Conf_0.214_Len_775	Qrob_T0518290.2	TMV resistance protein N-like isoform X2 [Quercus lobata]
asmbl_620	Qrob_Chr12	10730095	10732743	OCV4_rep_c25656	Qrob_T0512120.2	uncharacterized protein LOC115970820 [Quercus lobata]
asmbl_621	Qrob_Chr12	13253431	13255308	OCV3_prime_rep_c51898	Qrob_T0502410.2	protein STAY-GREEN, chloroplastic-like [Quercus suber]
asmbl_622	Qrob_Chr12	15767371	15769438	OCV4_rep_c39867	Qrob_T0666340.2	hypothetical protein CMV_000909 [Castanea mollissima]
asmbl_623	Qrob_Chr12	15910524	15910964	Loc_132174_Tr_1/1_Conf_1.000_Len_450
asmbl_624	Qrob_Chr12	16144064	16146913	OCV4_rep_c3440	Qrob_T0106980.2	uncharacterized protein LOC115972383 [Quercus lobata]
asmbl_625	Qrob_Chr12	16269849	16270457	OCV3_prime_rep_c28483	Qrob_T0107060.2	calvin cycle protein CP12-1, chloroplastic [Quercus lobata]
asmbl_626	Qrob_Chr12	16667062	16669916	OCV3_prime_rep_c47787	Qrob_T0107280.2	uncharacterized protein LOC115972286 [Quercus lobata]
asmbl_627	Qrob_Chr12	16804604	16809334	OCV4_rep_c20842	Qrob_T0107350.2	VAN3-binding protein [Quercus lobata]
asmbl_628	Qrob_Chr12	17734947	17735895	OCV4_c36223	Qrob_T0664420.2	transcription repressor OFP12-like [Quercus lobata]
asmbl_629	Qrob_Chr12	18500835	18505233	Loc_33531_Tr_1/2_Conf_0.857_Len_4537		uncharacterized protein LOC115970483 [Quercus lobata]
asmbl_630	Qrob_Chr12	19356768	19359527	OCV3_prime_rep_c46774	Qrob_T0376390.2	40S ribosomal protein S6-like [Quercus suber]
asmbl_631	Qrob_Chr12	19413031	19416577	OCV4_rep_c40191		uncharacterized protein LOC115959743 [Quercus lobata]
asmbl_632	Qrob_Chr12	19464156	19465316	OCV4_c29218		protein EXORDIUM-like 2 [Quercus lobata]
asmbl_633	Qrob_Chr12	19673698	19675992	OCV4_rep_c17138		plant cysteine oxidase 1-like [Quercus lobata]
asmbl_634	Qrob_Chr12	20329226	20330151	OCV4_rep_c18064
asmbl_635	Qrob_Chr12	22054080	22060051	OCV4_rep_c15063	Qrob_T0264870.2	aspartate aminotransferase, cytoplasmic [Quercus lobata]
asmbl_636	Qrob_Chr12	24783507	24783792	OCV4_rep_c46693		uncharacterized protein LOC115966041 [Quercus lobata]
asmbl_637	Qrob_Chr12	25125252	25134272	OCV3_prime_rep_c55603	Qrob_T0115250.2	uncharacterized protein LOC115971140 isoform X2 [Quercus lobata]
asmbl_638	Qrob_Chr12	26911615	26916078	OCV4_c22365	Qrob_T0730000.2	cellulose synthase-like protein D5 [Quercus lobata]
asmbl_639	Qrob_Chr12	27959012	27961431	OCV3_prime_rep_c25765	Qrob_T0440010.2	endoglucanase 17 [Quercus lobata]
asmbl_640	Qrob_Chr12	30703658	30706281	Loc_69086_Tr_5/5_Conf_0.600_Len_2031	Qrob_T0561160.2	pleiotropic drug resistance protein 1-like isoform X11 [Quercus lobata]
asmbl_641	Qrob_Chr12	34971386	34973114	OCV4_rep_c4240	Qrob_T0636480.2	probable eukaryotic translation initiation factor 5-1 [Quercus lobata] XP_030947172.1 probable eukaryotic translation initiation factor 5-1 [Quercus lobata]
asmbl_642	Qrob_Chr12	37379158	37380690	OCV4_c29253	Qrob_T0656000.2	3-ketoacyl-CoA synthase 6-like [Quercus lobata]
asmbl_643	Qrob_Chr12	37716556	37717128	Loc_12818_Tr_8/10_Conf_0.143_Len_937		uncharacterized protein LOC111997506 [Quercus suber]
asmbl_644	Qrob_Chr12	38333169	38335202	OCV4_rep_c19383		probable acyl-activating enzyme 6 [Quercus suber]
asmbl_645	Qrob_Chr12	38928247	38934347	Loc_16797_Tr_4/6_Conf_0.737_Len_3659		nuclear poly(A) polymerase 4 isoform X5 [Quercus lobata]
asmbl_646	Qrob_Chr12	39582766	39585498	OCV4_rep_c18006	Qrob_T0489160.2	PREDICTED: histone H2A variant 1-like [Juglans regia]
asmbl_647	Qrob_Chr12	39802628	39807735	Loc_1795_Tr_1/2_Conf_0.667_Len_1242	Qrob_T0422990.2	F-box/LRR-repeat protein 17 [Quercus lobata]
asmbl_648	Qrob_H2.3_Sc0000024	93370	97168	OCV3_prime_rep_c61346		triosephosphate isomerase, cytosolic [Quercus lobata]
asmbl_649	Qrob_H2.3_Sc0000024	1225590	1236790	Loc_12847_Tr_6/7_Conf_0.611_Len_3968; OCV4_rep_c38805		membrane protein of ER body-like protein isoform X23 [Quercus lobata]
asmbl_650	Qrob_H2.3_Sc0000024	1349952	1352029	OCV4_c21983		cell division control protein 45 homolog [Quercus lobata]
asmbl_651	Qrob_H2.3_Sc0000024	2274961	2277066	OCV4_rep_c26556	Qrob_T0541830.2	G2/mitotic-specific cyclin S13-7-like [Quercus lobata]
asmbl_652	Qrob_H2.3_Sc0000026	504312	505252	OCV4_rep_c16422		protein IQ-DOMAIN 14 [Quercus lobata] XP_030937685.1 protein IQ-DOMAIN 14 [Quercus lobata] XP_030937686.1 protein IQ-DOMAIN 14 [Quercus lobata]
asmbl_653	Qrob_H2.3_Sc0000026	506471	509917	OCV4_rep_c23002		protein IQ-DOMAIN 14 [Quercus lobata] XP_030937685.1 protein IQ-DOMAIN 14 [Quercus lobata] XP_030937686.1 protein IQ-DOMAIN 14 [Quercus lobata]
asmbl_654	Qrob_H2.3_Sc0000030	1387239	1389751	OCV4_rep_c10948	Qrob_T0551000.2	1-aminocyclopropane-1-carboxylate synthase-like [Quercus lobata]
asmbl_655	Qrob_H2.3_Sc0000030	1425844	1426593	OCV4_rep_c46088	Qrob_T0551030.2	light-regulated protein 1, chloroplastic-like [Quercus lobata]
asmbl_656	Qrob_H2.3_Sc0000044	432378	434542	OCV4_rep_c45412		zinc finger protein CONSTANS-LIKE 16-like [Quercus lobata]
asmbl_657	Qrob_H2.3_Sc0000044	737763	740194	OCV4_rep_c27905		uncharacterized protein LOC115990485 [Quercus lobata] XP_030970178.1 uncharacterized protein LOC115990485 [Quercus lobata]
asmbl_658	Qrob_H2.3_Sc0000061	1837161	1837638	Loc_135832_Tr_1/1_Conf_1.000_Len_528
asmbl_659	Qrob_H2.3_Sc0000061	2162217	2167543	OCV4_c10192		PBP domain-containing protein [Cephalotus follicularis]
asmbl_660	Qrob_H2.3_Sc0000064	146501	147461	OCV4_rep_c35957		probable leucine-rich repeat receptor-like protein kinase At1g35710 [Quercus lobata]
asmbl_661	Qrob_H2.3_Sc0000064	1436653	1438691	OCV3_prime_c60411	Qrob_T0126310.2	glutaredoxin [Quercus suber] XP_030937822.1 glutaredoxin-like [Quercus lobata] XP_030937853.1 glutaredoxin [Quercus lobata]
asmbl_662	Qrob_H2.3_Sc0000064	1577806	1581427	Loc_5890_Tr_5/6_Conf_0.737_Len_2585	Qrob_T0126210.2	uncharacterized protein LOC115963550 [Quercus lobata]
asmbl_663	Qrob_H2.3_Sc0000064	1631295	1635053	OCV4_rep_c21600	Qrob_T0126180.2	LRR receptor-like serine/threonine-protein kinase [Quercus lobata]
asmbl_664	Qrob_H2.3_Sc0000064	1822928	1824419	Loc_132890_Tr_3/4_Conf_0.333_Len_273		hypothetical protein CMV_012875 [Castanea mollissima]
asmbl_665	Qrob_H2.3_Sc0000103	101169	104537	OCV4_rep_c45601	Qrob_T0183240.2	inositol-3-phosphate synthase [Quercus lobata]
asmbl_666	Qrob_H2.3_Sc0000103	150300	150617	Loc_99589_Tr_1/1_Conf_1.000_Len_466	Qrob_T0183190.2	auxin-responsive protein SAUR50 [Quercus lobata] KAF3963311.1 hypothetical protein CMV_012285 [Castanea mollissima]
asmbl_667	Qrob_H2.3_Sc0000103	1688632	1689960	OCV3_prime_rep_c26917; OCV4_rep_c16511; OCV4_rep_c19555		proline-rich protein 4-like [Quercus lobata]
asmbl_668	Qrob_H2.3_Sc0000103	1695400	1696549	OCV4_rep_c17228		proline-rich extensin-like protein EPR1 [Quercus lobata]
asmbl_669	Qrob_H2.3_Sc0000105	414025	416305	OCV4_rep_c20970	Qrob_T0396050.2	putative pentatricopeptide repeat-containing protein At3g11460, mitochondrial [Quercus lobata]
asmbl_670	Qrob_H2.3_Sc0000105	452500	454536	OCV4_rep_c20970	Qrob_T0396060.2	putative pentatricopeptide repeat-containing protein At3g11460, mitochondrial [Quercus lobata]
asmbl_671	Qrob_H2.3_Sc0000105	452500	454536	Loc_132965_Tr_4/5_Conf_0.545_Len_816	Qrob_T0396090.2	agamous-like MADS-box protein AGL104 isoform X1 [Quercus suber]
asmbl_672	Qrob_H2.3_Sc0000105	1310713	1314042	OCV4_c25542		protein TORNADO 2 [Quercus lobata]
asmbl_673	Qrob_H2.3_Sc0000105	1732500	1736798	OCV4_rep_c18578	Qrob_T0720260.2	tubby-like protein 8 isoform X2 [Quercus lobata]
asmbl_674	Qrob_H2.3_Sc0000110	415085	416726	OCV3_prime_rep_c61738; OCV3_prime_c15999; Loc_2241_Tr_3/7_Conf_0.667_Len_1566		hypothetical protein MIMGU_mgv11b022449mg [Erythranthe guttata]
asmbl_675	Qrob_H2.3_Sc0000124	315879	317346	OCV4_rep_c15784		ribonuclease DdI-like [Quercus lobata]
asmbl_676	Qrob_H2.3_Sc0000132	380028	383058	Loc_104743_Tr_1/1_Conf_1.000_Len_2681		zinc finger BED domain-containing protein RICESLEEPER 2-like [Quercus suber]
asmbl_677	Qrob_H2.3_Sc0000132	678285	678728	OCV4_rep_c25355
asmbl_678	Qrob_H2.3_Sc0000164	1103858	1104917	OCV4_rep_c9747		GTP-binding protein YPTM2 [Morella rubra]
asmbl_679	Qrob_H2.3_Sc0000165	1192333	1194158	Loc_1356_Tr_1/6_Conf_0.643_Len_1980	Qrob_T0155320.2	hypothetical protein CMV_021569 [Castanea mollissima]
asmbl_680	Qrob_H2.3_Sc0000234	351469	359664	Loc_10473_Tr_3/3_Conf_0.800_Len_2719	Qrob_T0122640.2	serrate RNA effector molecule [Quercus lobata]
asmbl_681	Qrob_H2.3_Sc0000239	1098936	1099402	OCV4_c27211	Qrob_T0386960.2	hypothetical protein CMV_013957 [Castanea mollissima]
asmbl_682	Qrob_H2.3_Sc0000249	37894	40498	Loc_32334_Tr_1/2_Conf_0.750_Len_2594		ataxia telangiectasia mutated family protein [Dendrobium catenatum]
asmbl_683	Qrob_H2.3_Sc0000298	403394	407333	OCV4_rep_c1245	Qrob_T0470360.2	alcohol dehydrogenase-like [Quercus lobata]
asmbl_684	Qrob_H2.3_Sc0000298	841958	851436	OCV4_rep_c22790; OCV3_prime_c58923	Qrob_T0470620.2	probable receptor-like protein kinase At5g38990 [Quercus suber]
asmbl_685	Qrob_H2.3_Sc0000323	842154	843237	OCV3_prime_c58923		probable receptor-like protein kinase At5g38990 [Quercus suber]
asmbl_686	Qrob_H2.3_Sc0000354	504891	508701	OCV4_rep_c6351		uncharacterized protein LOC115972509 isoform X1 [Quercus lobata] XP_030948679.1 uncharacterized protein LOC115972509 isoform X1 [Quercus lobata]
asmbl_687	Qrob_H2.3_Sc0000359	487623	488622	Loc_60348_Tr_2/2_Conf_0.667_Len_938		uncharacterized protein LOC111985635 [Quercus suber]
asmbl_688	Qrob_H2.3_Sc0000359	580186	583328	OCV4_c3563	Qrob_T0443190.2	uncharacterized protein LOC115988398 isoform X2 [Quercus lobata]
asmbl_689	Qrob_H2.3_Sc0000359	703922	704552	OCV4_rep_c23979	Qrob_T0443280.2	hypothetical protein CMV_017951 [Castanea mollissima]
asmbl_690	Qrob_H2.3_Sc0000380	47663	55076	OCV4_rep_c5800	Qrob_T0384620.2	phospholipid-transporting ATPase 3 isoform X1 [Quercus lobata]
asmbl_691	Qrob_H2.3_Sc0000417	512652	513343	Loc_121204_Tr_1/1_Conf_1.000_Len_863		disease resistance protein RPM1-like [Quercus lobata]
asmbl_692	Qrob_H2.3_Sc0000422	442580	444697	OCV4_rep_c2586	Qrob_T0493590.2	uncharacterized protein LOC112028384 [Quercus suber]
asmbl_693	Qrob_H2.3_Sc0000422	548228	548781	OCV4_rep_c14898		putative disease resistance RPP13-like protein 3 [Quercus lobata]
asmbl_694	Qrob_H2.3_Sc0000422	580546	597392	OCV4_rep_c17792		protein PHLOEM PROTEIN 2-LIKE A1-like [Quercus suber] XP_023923730.1 protein PHLOEM PROTEIN 2-LIKE A1-like [Quercus suber]
asmbl_695	Qrob_H2.3_Sc0000434	188711	191794	OCV4_c19937		FT-interacting protein 1 [Quercus suber]
asmbl_696	Qrob_H2.3_Sc0000448	136363	138044	Loc_23372_Tr_2/2_Conf_0.833_Len_1682		uncharacterized protein LOC115964351 [Quercus lobata]
asmbl_697	Qrob_H2.3_Sc0000448	225826	228875	OCV4_rep_c23365; OCV4_rep_c28747		uncharacterized protein LOC115963485 isoform X3 [Quercus lobata]
asmbl_698	Qrob_H2.3_Sc0000448	275167	275696	OCV4_rep_c10691		uncharacterized protein LOC112008202 [Quercus suber]
asmbl_699	Qrob_H2.3_Sc0000460	70088	71637	Loc_93682_Tr_1/2_Conf_0.857_Len_1558		ankyrin repeat-containing protein ITN1-like [Quercus suber]
asmbl_700	Qrob_H2.3_Sc0000488	106206	106499	Loc_136560_Tr_1/1_Conf_1.000_Len_480
asmbl_701	Qrob_H2.3_Sc0000508	222201	225726	Loc_23548_Tr_1/3_Conf_0.600_Len_351	Qrob_T0425450.2	uncharacterized protein LOC115969365 isoform X3 [Quercus lobata]
asmbl_702	Qrob_H2.3_Sc0000602	15268	17911	Loc_137032_Tr_2/2_Conf_0.800_Len_510		hypothetical protein CMV_023777 [Castanea mollissima]
asmbl_703	Qrob_H2.3_Sc0000610	77799	78985	OCV4_c45995
asmbl_704	Qrob_H2.3_Sc0000664	1	11988	Loc_133306_Tr_1/1_Conf_1.000_Len_1227		agamous-like MADS-box protein MADS1 isoform X1 [Quercus lobata] XP_030971534.1 agamous-like MADS-box protein MADS1 isoform X2 [Quercus lobata]
asmbl_705	Qrob_H2.3_Sc0000820	68863	69372	Loc_133297_Tr_1/1_Conf_1.000_Len_656		hypothetical protein CJ030_MR0G006654 [Morella rubra] KAB1219413.1 hypothetical protein CJ030_MR3G001104 [Morella rubra]
asmbl_706	Qrob_H2.3_Sc0000848	72403	74095	OCV4_rep_c41688		hypothetical protein ES319_A11G084600v1 [Gossypium barbadense] TYG93173.1 hypothetical protein ES288_A11G089300v1 [Gossypium darwinii]
asmbl_707	Qrob_H2.3_Sc0000867	114483	117124	Loc_64259_Tr_6/7_Conf_0.571_Len_2399		uncharacterized protein LOC115980592 [Quercus lobata]
asmbl_708	Qrob_H2.3_Sc0000873	19629	20341	OCV3_prime_c62344	Qrob_T0646660.2	uncharacterized protein LOC115980896 [Quercus lobata]
asmbl_709	Qrob_H2.3_Sc0000914	25643	26068	Loc_168529_Tr_1/1_Conf_1.000_Len_421
asmbl_710	Qrob_H2.3_Sc0000952	95986	97319	OCV4_rep_c28778	Qrob_T0751090.2	hypothetical protein CMV_022977 [Castanea mollissima]
asmbl_711	Qrob_H2.3_Sc0000964	65977	67608	Loc_27451_Tr_1/1_Conf_1.000_Len_1664
asmbl_712	Qrob_H2.3_Sc0000972	52103	52433	Loc_132874_Tr_1/3_Conf_0.429_Len_373
asmbl_713	Qrob_H2.3_Sc0001001	85723	86427	OCV4_rep_c27514
asmbl_714	Qrob_H2.3_Sc0001004	67102	67556	OCV4_rep_c19723		uncharacterized protein LOC115961325 [Quercus lobata]
asmbl_715	Qrob_H2.3_Sc0001021	4628	12318	OCV4_rep_c22195		zinc finger BED domain-containing protein RICESLEEPER 2-like [Quercus lobata] XP_030973127.1 zinc finger BED domain-containing protein RICESLEEPER 2-like [Quercus lobata] XP_030973128.1 zinc finger BED domain-containing protein RICESLEEPER 2-like [Quercus lobata]
asmbl_716	Qrob_H2.3_Sc0001024	64079	64444	Loc_134526_Tr_3/4_Conf_0.357_Len_754		hypothetical protein CMV_024983, partial [Castanea mollissima]
asmbl_717	Qrob_H2.3_Sc0001097	24184	37939	OCV3_prime_rep_c65389		MADS-box protein SOC1 isoform X2 [Quercus suber]
asmbl_718	Qrob_H2.3_Sc0001181	9331	9942	OCV4_rep_c24450; Loc_124192_Tr_1/1_Conf_1.000_Len_365		uncharacterized protein LOC115954442 [Quercus lobata]
asmbl_719	Qrob_H2.3_Sc0001211	5978	13822	OCV4_rep_c15142	Qrob_T0573550.2	betaine aldehyde dehydrogenase 1, chloroplastic [Quercus suber]
asmbl_720	Qrob_H2.3_Sc0001345	1	1835	OCV4_rep_c22267		bidirectional sugar transporter SWEET12-like [Quercus lobata]

## Sheet: TableS3
Table S3. List of outlier loci and their functional annotation.
SNP	Method	Predictors	Region within genome	Distance to nearest gene	Region within the gene	Type of mutation	Gene	ContingName	Description
Qrob_Chr01:13825797	LFMM	DBH, FH	Intergenic	229			Qrob_T0300330.2	OCV4_rep_c25495	hypothetical protein CJ030_MR8G005084 [Morella rubra]
Qrob_Chr01:13825932	LFMM	BIO8, FSP	Intergenic	94			Qrob_T0300330.2	OCV4_rep_c25495	hypothetical protein CJ030_MR8G005084 [Morella rubra]
Qrob_Chr01:13826954	LFMM	DBH	Exonic		intron		Qrob_T0300330.2	OCV4_rep_c25495	hypothetical protein CJ030_MR8G005084 [Morella rubra]
Qrob_Chr01:13960339	LFMM	IAP	Intergenic	86			Qrob_T0300330.2	OCV3_prime_c9213	hypothetical protein CJ030_MR8G005084 [Morella rubra]
Qrob_Chr01:13960352	LFMM	FAP, FS	Intergenic	73			asmbl_15	OCV3_prime_c9213	gibberellin-regulated protein 9-like [Quercus lobata]
Qrob_Chr01:13961246	LFMM	Latitude, BIO8, BIO12, FAP, DBH, FH	Exonic		CDS	non-synonymous	asmbl_15	OCV3_prime_c9213	gibberellin-regulated protein 9-like [Quercus lobata]
Qrob_Chr01:13961247	LFMM	BIO14, FSP	Exonic		CDS	synonymous	asmbl_15	OCV3_prime_c9213	gibberellin-regulated protein 9-like [Quercus lobata]
Qrob_Chr01:13961640	LFMM	IAP, FS	Intergenic	188			asmbl_15	OCV3_prime_c9213	gibberellin-regulated protein 9-like [Quercus lobata]
Qrob_Chr01:14082100	LFMM	IAP	Intergenic	337			Qrob_T0657060.2	OCV4_c23386	auxin-responsive protein SAUR76 [Quercus lobata]
Qrob_Chr01:14291154	LFMM	Latitude, BIO1, BIO2, BIO8, BIO11, BIO14, ISP, FSP, DBH, FH, FS	Exonic		intron		Qrob_T0295690.2	OCV3_prime_rep_c40783; OCV4_rep_c9634	putative laccase-9 [Quercus lobata]
Qrob_Chr01:14292508	LFMM	FAP	Exonic		intron		Qrob_T0295690.2	OCV3_prime_rep_c40783; OCV4_rep_c9634	putative laccase-9 [Quercus lobata]
Qrob_Chr01:29575677	LFMM	BIO14	Exonic		CDS	synonymous	Qrob_T0536110.2	OCV4_c4796	protein CNGC15b-like [Quercus lobata] XP_030961815.1 protein CNGC15b-like [Quercus lobata] XP_030961819.1 protein CNGC15b-like [Quercus lobata] XP_030964589.1 protein CNGC15b-like [Quercus lobata] XP_030964590.1 protein CNGC15b-like [Quercus lobata] XP_030964591.1 protein CNGC15b-like [Quercus lobata]
Qrob_Chr01:30377223	LFMM	IAP, FSP	Exonic		CDS	synonymous	asmbl_23	OCV4_rep_c19210
Qrob_Chr01:30639750	LFMM	IAP, FAP	Exonic		CDS	non-synonymous	asmbl_24	OCV4_rep_c23868	uncharacterized protein LOC115988607 [Quercus lobata]
Qrob_Chr01:31653493	LFMM	IAP, FSP, FAP, DBH, FH	Exonic		intron		Qrob_T0018400.2	OCV4_rep_c26242	probable pectinesterase 68 [Quercus lobata]
Qrob_Chr01:31655052	LFMM	BIO14, IAP	Intergenic	2			Qrob_T0018400.2	OCV4_rep_c26242	probable pectinesterase 68 [Quercus lobata]
Qrob_Chr01:31655064	LFMM	FS	Intergenic	14			Qrob_T0018400.2	OCV4_rep_c26242	probable pectinesterase 68 [Quercus lobata]
Qrob_Chr01:31655329	LFMM	BIO8, FSP, FS	Intergenic	279			Qrob_T0018400.2	OCV4_rep_c26242	probable pectinesterase 68 [Quercus lobata]
Qrob_Chr01:3426289	LFMM	IAP, FAP	Intergenic	76			Qrob_T0599070.2	OCV3_prime_rep_c51114	50S ribosomal protein L31, chloroplastic [Quercus lobata]
Qrob_Chr01:34769623	LFMM	FAP	Intergenic	297			Qrob_T0455450.2	OCV4_rep_c23958	nuclear transport factor 2-like isoform X3 [Quercus lobata]
Qrob_Chr01:35000910	LFMM	BIO2, IAP	Exonic		CDS	non-synonymous	Qrob_T0455290.2	Loc_24078_Tr_4/10_Conf_0.357_Len_1023	18.5 kDa class I heat shock protein-like [Quercus lobata]
Qrob_Chr01:36033883	LFMM	FAP	Exonic		CDS	synonymous	asmbl_30	OCV4_rep_c25830	late embryogenesis abundant protein At1g64065-like [Quercus lobata]
Qrob_Chr01:36034931	LFMM	IAP	Intergenic	349			asmbl_30	OCV4_rep_c25830	late embryogenesis abundant protein At1g64065-like [Quercus lobata]
Qrob_Chr01:40582996	LFMM	FS	Intergenic	186			asmbl_32	OCV4_rep_c16037	expansin-A4 [Quercus lobata]
Qrob_Chr01:40583037	LFMM	IAP	Intergenic	145			asmbl_32	OCV4_rep_c16037	expansin-A4 [Quercus lobata]
Qrob_Chr01:40583405	LFMM	FAP, DBH, FH	Exonic		intron		asmbl_32	OCV4_rep_c16037	expansin-A4 [Quercus lobata]
Qrob_Chr01:40583944	LFMM	FSP	Exonic		CDS	non-synonymous	asmbl_32	OCV4_rep_c16037	expansin-A4 [Quercus lobata]
Qrob_Chr01:40586663	LFMM	IAP	Exonic		CDS	non-synonymous	asmbl_32	OCV4_rep_c16037	expansin-A4 [Quercus lobata]
Qrob_Chr01:42231777	LFMM	BIO8, BIO14	Exonic		CDS	non-synonymous	Qrob_T0426510.2	Loc_171_Tr_5/5_Conf_0.625_Len_2464	putative E3 ubiquitin-protein ligase XBAT31 [Quercus lobata]
Qrob_Chr01:42232412	LFMM	BIO14, FS	Exonic		intron		Qrob_T0426510.2	Loc_171_Tr_5/5_Conf_0.625_Len_2464	putative E3 ubiquitin-protein ligase XBAT31 [Quercus lobata]
Qrob_Chr01:42232860	LFMM	FS	Exonic		CDS	synonymous	Qrob_T0426510.2	Loc_171_Tr_5/5_Conf_0.625_Len_2464	putative E3 ubiquitin-protein ligase XBAT31 [Quercus lobata]
Qrob_Chr01:42254822	LFMM	FAP	Exonic		CDS	non-synonymous	Qrob_T0426520.2	OCV3_prime_c5714	hypothetical protein CMV_024710 [Castanea mollissima]
Qrob_Chr01:45019576	LFMM	FAP, FS	Exonic		CDS	non-synonymous	Qrob_T0297250.2	Loc_6995_Tr_2/7_Conf_0.120_Len_433	THO complex subunit 4A [Quercus lobata]
Qrob_Chr01:45019639	LFMM	DBH	Exonic		intron		Qrob_T0297250.2	Loc_6995_Tr_2/7_Conf_0.120_Len_433	THO complex subunit 4A [Quercus lobata]
Qrob_Chr01:49179574	LFMM	IAP, FAP	Exonic		CDS	non-synonymous	Qrob_T0307780.2	OCV4_rep_c25341	laccase-17-like [Quercus lobata]
Qrob_Chr01:49180872	LFMM	Latitude, BIO1, BIO8, BIO12, FS	Exonic		CDS	non-synonymous	Qrob_T0307780.2	OCV4_rep_c25341	laccase-17-like [Quercus lobata]
Qrob_Chr01:49521688	LFMM	IAP	Intergenic	97			Qrob_T0307580.2	OCV4_rep_c5902	probable NAD(P)H dehydrogenase (quinone) FQR1-like 3 [Quercus lobata]
Qrob_Chr01:49521719	LFMM	FAP	Intergenic	128			Qrob_T0307580.2	OCV4_rep_c5902	probable NAD(P)H dehydrogenase (quinone) FQR1-like 3 [Quercus lobata]
Qrob_Chr01:49615774	LFMM	BIO12, IAP, FAP	Exonic		intron		Qrob_T0307530.2	OCV4_rep_c28754	cell division control protein 6 homolog B-like [Quercus lobata]
Qrob_Chr01:49616606	LFMM	FAP	Exonic		intron		Qrob_T0307530.2	OCV4_rep_c28754	cell division control protein 6 homolog B-like [Quercus lobata]
Qrob_Chr01:51284547	LFMM	BIO8	Intergenic	85			Qrob_T0751500.2	OCV4_rep_c27992	auxin-binding protein ABP19a-like [Quercus lobata]
Qrob_Chr01:6969834	LFMM	FSP	Exonic		CDS	non-synonymous	asmbl_5	OCV4_rep_c6844	linoleate 13S-lipoxygenase 2-1, chloroplastic-like [Quercus lobata]
Qrob_Chr01:6970567	LFMM	BIO8	Exonic		intron		asmbl_5	OCV4_rep_c6844	linoleate 13S-lipoxygenase 2-1, chloroplastic-like [Quercus lobata]
Qrob_Chr01:6972720	LFMM	Latitude, BIO8, BIO11, FSP, DBH, FH	Exonic		intron		asmbl_5	OCV4_rep_c6844	linoleate 13S-lipoxygenase 2-1, chloroplastic-like [Quercus lobata]
Qrob_Chr01:6974468	LFMM	BIO1, BIO12, ISP, FSP, FAP, DBH, FH, FS	Exonic		CDS	synonymous	asmbl_5	OCV4_rep_c6844	linoleate 13S-lipoxygenase 2-1, chloroplastic-like [Quercus lobata]
Qrob_Chr01:6975202	LFMM	IAP	Intergenic	319			asmbl_5	OCV4_rep_c6844	linoleate 13S-lipoxygenase 2-1, chloroplastic-like [Quercus lobata]
Qrob_Chr01:6975212	LFMM	BIO11, FSP, DBH, FH	Intergenic	329			asmbl_5	OCV4_rep_c6844	linoleate 13S-lipoxygenase 2-1, chloroplastic-like [Quercus lobata]
Qrob_Chr01:7437998	LFMM	FAP, DBH	Exonic		CDS	non-synonymous	Qrob_T0257170.2	OCV4_rep_c5748	uncharacterized protein LOC115975996 [Quercus lobata]
Qrob_Chr01:7439045	LFMM	FSP, DBH	Exonic		intron		Qrob_T0257170.2	OCV4_rep_c5748	uncharacterized protein LOC115975996 [Quercus lobata]
Qrob_Chr01:7473096	LFMM	BIO8	Exonic		three_prime_UTR		Qrob_T0257140.2	OCV4_rep_c11482	histone H3-like centromeric protein CSE4 [Quercus lobata]
Qrob_Chr01:7473467	LFMM	IAP, FAP	Exonic		three_prime_UTR		Qrob_T0257140.2	OCV4_rep_c11482	histone H3-like centromeric protein CSE4 [Quercus lobata]
Qrob_Chr01:7473588	LFMM	Longitude, Latitude, BIO1, BIO2, BIO8, BIO12, IAP, FAP, DBH, FH	Exonic		three_prime_UTR		Qrob_T0257140.2	OCV4_rep_c11482	histone H3-like centromeric protein CSE4 [Quercus lobata]
Qrob_Chr01:7473945	LFMM	Latitude, BIO8, FSP	Intergenic	291			Qrob_T0257140.2	OCV4_rep_c11482	histone H3-like centromeric protein CSE4 [Quercus lobata]
Qrob_Chr01:8305942	LFMM	FS	Exonic		intron		Qrob_T0362890.2	Loc_4022_Tr_5/9_Conf_0.323_Len_2712	uncharacterized protein LOC115976957 [Quercus lobata] XP_030954406.1 uncharacterized protein LOC115976957 [Quercus lobata] XP_030954417.1 uncharacterized protein LOC115976957 [Quercus lobata] XP_030954426.1 uncharacterized protein LOC115976957 [Quercus lobata]
Qrob_Chr01:9683383	LFMM	FAP, FS	Exonic		CDS	non-synonymous	Qrob_T0696080.2	Loc_1358_Tr_20/23_Conf_0.049_Len_523
Qrob_Chr02:100327867	LFMM	BIO14, FSP	Exonic		intron		Qrob_T0633060.2	Loc_105742_Tr_1/3_Conf_0.500_Len_840; Loc_134325_Tr_1/1_Conf_1.000_Len_296; Loc_113337_Tr_7/9_Conf_0.417_Len_1125; OCV4_rep_c14316	early light-induced protein, chloroplastic-like [Quercus lobata]
Qrob_Chr02:100328480	LFMM	IAP, FAP	Exonic		intron		Qrob_T0633060.2	Loc_105742_Tr_1/3_Conf_0.500_Len_840; Loc_134325_Tr_1/1_Conf_1.000_Len_296; Loc_113337_Tr_7/9_Conf_0.417_Len_1125; OCV4_rep_c14316	early light-induced protein, chloroplastic-like [Quercus lobata]
Qrob_Chr02:100708604	LFMM	Latitude, BIO8, BIO12, IAP, FAP, DBH, FH	Intergenic	259			Qrob_T0068210.2	OCV4_c28579	uncharacterized protein LOC115977165 [Quercus lobata]
Qrob_Chr02:100708770	LFMM	FSP, DBH, FH, FS	Intergenic	425			Qrob_T0068210.2	OCV4_c28579	uncharacterized protein LOC115977165 [Quercus lobata]
Qrob_Chr02:103147914	LFMM	FS	Exonic		CDS	non-synonymous	asmbl_146	OCV4_rep_c16974	uncharacterized protein LOC115980174 [Quercus lobata]
Qrob_Chr02:103148026	LFMM	BIO12, IAP, DBH	Exonic		CDS	non-synonymous	asmbl_146	OCV4_rep_c16974	uncharacterized protein LOC115980174 [Quercus lobata]
Qrob_Chr02:103148256	LFMM	BIO14	Exonic		CDS	non-synonymous	asmbl_146	OCV4_rep_c16974	uncharacterized protein LOC115980174 [Quercus lobata]
Qrob_Chr02:103241398	LFMM	IAP, FAP	Intergenic	424			Qrob_T0606270.2	Loc_117167_Tr_1/2_Conf_0.750_Len_808	chaperone protein dnaJ 11, chloroplastic-like [Quercus lobata]
Qrob_Chr02:104176340	LFMM	FAP	Exonic		five_prime_UTR		Qrob_T0071190.2	OCV4_rep_c10596	NADP-dependent glyceraldehyde-3-phosphate dehydrogenase [Quercus lobata]
Qrob_Chr02:104381812	LFMM	FSP	Exonic		CDS	synonymous	Qrob_T0607330.2	OCV3_prime_rep_c33555	CBL-interacting serine/threonine-protein kinase 6-like [Quercus lobata]
Qrob_Chr02:108382228	LFMM	FAP, DBH, FH	Exonic		intron		Qrob_T0242820.2	Loc_832_Tr_3/8_Conf_0.652_Len_2172	coatomer subunit delta-like isoform X1 [Quercus suber] XP_023903916.1 coatomer subunit delta-like isoform X1 [Quercus suber] XP_023903917.1 coatomer subunit delta-like isoform X1 [Quercus suber] XP_023903918.1 coatomer subunit delta-like isoform X2 [Quercus suber]
Qrob_Chr02:108382908	LFMM	FAP, FS	Exonic		intron		Qrob_T0242820.2	Loc_832_Tr_3/8_Conf_0.652_Len_2172	coatomer subunit delta-like isoform X1 [Quercus suber] XP_023903916.1 coatomer subunit delta-like isoform X1 [Quercus suber] XP_023903917.1 coatomer subunit delta-like isoform X1 [Quercus suber] XP_023903918.1 coatomer subunit delta-like isoform X2 [Quercus suber]
Qrob_Chr02:108383837	LFMM	ISP, FSP, DBH, FH	Exonic		intron		Qrob_T0242820.2	Loc_832_Tr_3/8_Conf_0.652_Len_2172	coatomer subunit delta-like isoform X1 [Quercus suber] XP_023903916.1 coatomer subunit delta-like isoform X1 [Quercus suber] XP_023903917.1 coatomer subunit delta-like isoform X1 [Quercus suber] XP_023903918.1 coatomer subunit delta-like isoform X2 [Quercus suber]
Qrob_Chr02:110067277	LFMM	BIO8, BIO12, FAP, DBH, FH, FS	Exonic		intron		Qrob_T0173140.2	OCV4_rep_c28925	protein DETOXIFICATION 45, chloroplastic-like [Quercus lobata]
Qrob_Chr02:110278485	LFMM	FS	Intergenic	38			Qrob_T0173260.2	OCV4_rep_c15689	uncharacterized protein LOC115974026 [Quercus lobata]
Qrob_Chr02:110278826	LFMM	Latitude, BIO8, BIO12, BIO14, IAP, FAP, DBH, FH	Exonic		CDS	non-synonymous	Qrob_T0173260.2	OCV4_rep_c15689	uncharacterized protein LOC115974026 [Quercus lobata]
Qrob_Chr02:112809524	LFMM	IAP	Intergenic	313			Qrob_T0628850.2	Loc_125926_Tr_1/1_Conf_1.000_Len_472	(3S,6E)-nerolidol synthase 1-like [Quercus lobata]
Qrob_Chr02:114904220	LFMM	BIO8, BIO14, FS	Intergenic	449			Qrob_T0110250.2	OCV4_rep_c5250	hypothetical protein CMV_015520 [Castanea mollissima]
Qrob_Chr02:11948656	LFMM	BIO12, BIO14, IAP, FSP, FAP, FS	Intergenic	179			asmbl_49	OCV4_rep_c33800	mitogen-activated protein kinase kinase 5-like [Quercus suber]
Qrob_Chr02:11949597	LFMM	BIO12, FAP	Exonic		CDS	non-synonymous	asmbl_49	OCV4_rep_c33800	mitogen-activated protein kinase kinase 5-like [Quercus suber]
Qrob_Chr02:11949896	LFMM	FS	Intergenic	109			asmbl_49	OCV4_rep_c33800	mitogen-activated protein kinase kinase 5-like [Quercus suber]
Qrob_Chr02:14046835	LFMM	BIO1, BIO11, ISP, FSP, FAP, DBH, FH, FS	Exonic		CDS	non-synonymous	Qrob_T0537970.2	OCV4_rep_c40458	peroxidase 9-like [Quercus lobata]
Qrob_Chr02:17365703	LFMM	BIO14	Exonic		CDS	non-synonymous	Qrob_T0454170.2	OCV4_c10677	probable LRR receptor-like serine/threonine-protein kinase At4g36180 [Quercus lobata]
Qrob_Chr02:20769330	LFMM	IAP, FAP	Intergenic	87			asmbl_54	OCV3_prime_rep_c52576; OCV3_prime_rep_c53008; Loc_20137_Tr_1/1_Conf_1.000_Len_860	gibberellin-regulated protein 1-like [Quercus suber]
Qrob_Chr02:20769386	LFMM	IAP	Intergenic	143			asmbl_54	OCV3_prime_rep_c52576; OCV3_prime_rep_c53008; Loc_20137_Tr_1/1_Conf_1.000_Len_860	gibberellin-regulated protein 1-like [Quercus suber]
Qrob_Chr02:22766330	LFMM	FSP, DBH, FH	Intergenic	134			Qrob_T0205100.2	OCV4_rep_c2079, OCV3_prime_c16665	uncharacterized protein LOC115977767 [Quercus lobata]
Qrob_Chr02:22854391	LFMM	FSPDBH, FH	Exonic		intron		Qrob_T0205180.2	OCV4_rep_c6795	1,4-alpha-glucan-branching enzyme 1, chloroplastic/amyloplastic-like isoform X1 [Quercus lobata]
Qrob_Chr02:23018344	LFMM	Latitude, BIO8, DBH	Exonic		intron		asmbl_62	OCV4_rep_c41178	catalase isozyme 1 [Quercus lobata]
Qrob_Chr02:25515284	LFMM	Latitude, BIO8, BIO12, FAP, DBH, FH, FS	Exonic		intron		asmbl_64	OCV4_rep_c26167	cysteine protease XCP1-like [Quercus lobata]
Qrob_Chr02:30698215	LFMM	BIO12, IAP, FAP	Exonic		CDS	non-synonymous	asmbl_66	Loc_168567_Tr_1/1_Conf_1.000_Len_429
Qrob_Chr02:38428858	LFMM	FSP, FS	Exonic		intron		Qrob_T0252960.2	OCV4_rep_c20135	stromal 70 kDa heat shock-related protein, chloroplastic [Quercus lobata]
Qrob_Chr02:4029623	LFMM	FSP	Intergenic	102			asmbl_41	Loc_135090_Tr_1/1_Conf_1.000_Len_1558	uncharacterized protein LOC112027222 [Quercus suber]
Qrob_Chr02:4029824	LFMM	FS	Exonic		CDS	non-synonymous	asmbl_41	Loc_135090_Tr_1/1_Conf_1.000_Len_1558	uncharacterized protein LOC112027222 [Quercus suber]
Qrob_Chr02:44172645	LFMM	ISP, DBH, FH	Intergenic	175			asmbl_83	OCV4_rep_c39851	hypothetical protein CMV_005029 [Castanea mollissima]
Qrob_Chr02:44172690	LFMM	Longitude, BIO1, BIO11	Intergenic	130			asmbl_83	OCV4_rep_c39851	hypothetical protein CMV_005029 [Castanea mollissima]
Qrob_Chr02:44173236	LFMM	FAP	Intergenic	249			asmbl_83	OCV4_rep_c39851	hypothetical protein CMV_005029 [Castanea mollissima]
Qrob_Chr02:44173291	LFMM	ISP, FSP, DBH	Intergenic	304			asmbl_83	OCV4_rep_c39851	hypothetical protein CMV_005029 [Castanea mollissima]
Qrob_Chr02:44656574	LFMM	FAP	Intergenic	65			Qrob_T0376980.2	Loc_6372_Tr_2/9_Conf_0.385_Len_2660	ankyrin repeat-containing protein ITN1-like isoform X2 [Quercus lobata]
Qrob_Chr02:46182370	LFMM	FSP, DBH	Intergenic	3			Qrob_T0111190.2	OCV4_rep_c25637	probable aspartyl protease At4g16563 [Quercus lobata]
Qrob_Chr02:50867335	LFMM	BIO12, IAP	Exonic		intron		asmbl_93	OCV4_rep_c25643	laccase-14-like [Quercus suber]
Qrob_Chr02:50974260	LFMM	BIO14	Exonic		intron		Qrob_T0528600.2	OCV4_rep_c27712	laccase-15-like [Quercus lobata]
Qrob_Chr02:50974863	LFMM	Longitude, BIO1	Exonic		CDS	non-synonymous	Qrob_T0528600.2	OCV4_rep_c27712	laccase-15-like [Quercus lobata]
Qrob_Chr02:50975911	LFMM	FS	Exonic		intron		Qrob_T0528600.2	OCV4_rep_c27712	laccase-15-like [Quercus lobata]
Qrob_Chr02:51069006	LFMM	IAP, FSP	Intergenic	244			Qrob_T0528500.2	OCV3_prime_c54477	hypothetical protein CMV_002182 [Castanea mollissima]
Qrob_Chr02:5128658	LFMM	FS	Exonic		CDS	non-synonymous	Qrob_T0059490.2	OCV4_rep_c16738	UPF0481 protein At3g47200-like [Quercus lobata]
Qrob_Chr02:51564206	LFMM	BIO2	Exonic		CDS	non-synonymous	asmbl_96	OCV4_rep_c18083	laccase-15-like [Quercus lobata]
Qrob_Chr02:51564629	LFMM	IAP, FAP	Exonic		intron		asmbl_96	OCV4_rep_c18083	laccase-15-like [Quercus lobata]
Qrob_Chr02:51566090	LFMM	IAP	Exonic		intron		asmbl_96	OCV4_rep_c18083	laccase-15-like [Quercus lobata]
Qrob_Chr02:51572785	LFMM	FS	Exonic		intron		asmbl_96	OCV4_rep_c18083	laccase-15-like [Quercus lobata]
Qrob_Chr02:51575183	LFMM	FAP	Exonic		CDS	non-synonymous	asmbl_96	OCV4_rep_c18083	laccase-15-like [Quercus lobata]
Qrob_Chr02:51575729	LFMM	IAP	Intergenic	341			asmbl_96	OCV4_rep_c18083	laccase-15-like [Quercus lobata]
Qrob_Chr02:51905608	LFMM	IAP, FAP	Intergenic	224			Qrob_T0337620.2	OCV3_prime_c24636; Loc_5131_Tr_3/10_Conf_0.531_Len_2228	laccase-14-like [Quercus lobata]
Qrob_Chr02:51958193	LFMM	BIO11, FSP, DBH, FH	Exonic		intron		Qrob_T0337660.2	OCV3_prime_c24636; Loc_5131_Tr_3/10_Conf_0.531_Len_2228	laccase-14-like [Quercus lobata]
Qrob_Chr02:51980496	LFMM	DBH, FH	Exonic		intron		Qrob_T0337680.2	OCV3_prime_rep_c34454	laccase-14-like [Quercus lobata]
Qrob_Chr02:51983261	LFMM	BIO1, ISP, FSP, DBH, FH	Intergenic	269			Qrob_T0337680.2	OCV3_prime_rep_c34454	laccase-14-like [Quercus lobata]
Qrob_Chr02:52113669	LFMM	FAP, DBH	Intergenic	354			asmbl_100	OCV3_prime_c7057	hypothetical protein CMV_027426 [Castanea mollissima]
Qrob_Chr02:53034086	LFMM	FAP, FS	Intergenic	414			Qrob_T0075910.2	Loc_10214_Tr_3/3_Conf_0.625_Len_1643	60S ribosomal protein L3-1 isoform X1 [Quercus suber] XP_023902065.1 60S ribosomal protein L3-1 isoform X1 [Quercus suber]
Qrob_Chr02:53034165	LFMM	ISP, DBH, FH, FS	Intergenic	335			Qrob_T0075910.2	Loc_10214_Tr_3/3_Conf_0.625_Len_1643	60S ribosomal protein L3-1 isoform X1 [Quercus suber] XP_023902065.1 60S ribosomal protein L3-1 isoform X1 [Quercus suber]
Qrob_Chr02:53748240	LFMM	FAP	Exonic		CDS	non-synonymous	asmbl_103	OCV4_rep_c12484	cyclic nucleotide-gated ion channel 2-like [Quercus lobata]
Qrob_Chr02:53973155	LFMM	BIO12, IAP, FSP, FAP	Intergenic	339			Qrob_T0700410.2	OCV4_rep_c39832, OCV3_prime_rep_c56859	importin-11 [Quercus lobata] XP_030926221.1 importin-11 [Quercus lobata]
Qrob_Chr02:53973216	BayeScan		Intergenic	400			Qrob_T0700410.2	OCV4_rep_c39832, OCV3_prime_rep_c56859	importin-11 [Quercus lobata] XP_030926221.1 importin-11 [Quercus lobata]
Qrob_Chr02:57443328	LFMM	IAP	Exonic		intron		Qrob_T0343770.2	OCV4_rep_c47528; OCV4_rep_c19617	NADP-dependent malic enzyme [Quercus suber]
Qrob_Chr02:57444036	LFMM	FAP	Exonic		CDS	non-synonymous	Qrob_T0343770.2	OCV4_rep_c47528; OCV4_rep_c19617	NADP-dependent malic enzyme [Quercus suber]
Qrob_Chr02:57444264	LFMM	BIO14, FSP, FS	Exonic		intron		Qrob_T0343770.2	OCV4_rep_c47528; OCV4_rep_c19617	NADP-dependent malic enzyme [Quercus suber]
Qrob_Chr02:57445346	LFMM	BIO11	Exonic		intron		Qrob_T0343770.2	OCV4_rep_c47528; OCV4_rep_c19617	NADP-dependent malic enzyme [Quercus suber]
Qrob_Chr02:58411762	LFMM	Latitude, BIO12, IAP, FAP, DBH, FH	Intergenic	17			Qrob_T0327210.2	OCV4_rep_c18970	peptide methionine sulfoxide reductase B5-like [Quercus lobata]
Qrob_Chr02:58414320	LFMM	FAP, DBH, FH	Intergenic	373			Qrob_T0327210.2	OCV4_rep_c18970	peptide methionine sulfoxide reductase B5-like [Quercus lobata]
Qrob_Chr02:63688141	LFMM	FSP	Intergenic	115			Qrob_T0086540.2	OCV4_rep_c9786	GDSL esterase/lipase At1g28580-like isoform X1 [Quercus lobata]
Qrob_Chr02:63694614	LFMM	FAP	Intergenic	238			Qrob_T0086550.2	OCV4_rep_c9786	GDSL esterase/lipase At1g28580-like isoform X1 [Quercus lobata]
Qrob_Chr02:63694709	LFMM	Longitude, BIO1, BIO11, BIO12, FAP, DBH, FH, FS	Intergenic	333			Qrob_T0086550.2	OCV4_rep_c9786	GDSL esterase/lipase At1g28580-like isoform X1 [Quercus lobata]
Qrob_Chr02:69353317	LFMM	IAP	Exonic		CDS	synonymous	Qrob_T0397900.2	OCV4_rep_c7891	hypothetical protein CMV_003279 [Castanea mollissima]
Qrob_Chr02:72353336	LFMM	IAP, FAP	Intergenic	211			Qrob_T0324560.2	OCV3_prime_rep_c52903	uncharacterized protein LOC115976035 [Quercus lobata]
Qrob_Chr02:73997530	LFMM	BIO8	Exonic		intron		asmbl_116	Loc_2714_Tr_2/8_Conf_0.679_Len_2609; Loc_2714_Tr_3/8_Conf_0.714_Len_2515; Loc_2714_Tr_7/8_Conf_0.679_Len_2101; OCV3_prime_rep_c66532; OCV3_prime_rep_c41009; Loc_2714_Tr_5/8_Conf_0.393_Len_1689	serine carboxypeptidase-like 3 [Quercus lobata]
Qrob_Chr02:73997617	LFMM	ISP, DBH, FH, FS	Exonic		intron		asmbl_116	Loc_2714_Tr_2/8_Conf_0.679_Len_2609; Loc_2714_Tr_3/8_Conf_0.714_Len_2515; Loc_2714_Tr_7/8_Conf_0.679_Len_2101; OCV3_prime_rep_c66532; OCV3_prime_rep_c41009; Loc_2714_Tr_5/8_Conf_0.393_Len_1689	serine carboxypeptidase-like 3 [Quercus lobata]
Qrob_Chr02:74931673	LFMM	BIO1	Exonic		CDS	non-synonymous	asmbl_117	OCV4_rep_c22822	1-aminocyclopropane-1-carboxylate oxidase 1 [Quercus lobata]
Qrob_Chr02:75438772	LFMM	FSP	Intergenic	308			Qrob_T0535820.2	Loc_56477_Tr_1/2_Conf_0.667_Len_1771	cytokinin dehydrogenase 3 [Quercus lobata]
Qrob_Chr02:75439942	LFMM	IAP, FAP, FS	Exonic		intron		Qrob_T0535820.2	Loc_56477_Tr_1/2_Conf_0.667_Len_1771	cytokinin dehydrogenase 3 [Quercus lobata]
Qrob_Chr02:75441908	LFMM	DBH	Exonic		intron		Qrob_T0535820.2	Loc_56477_Tr_1/2_Conf_0.667_Len_1771	cytokinin dehydrogenase 3 [Quercus lobata]
Qrob_Chr02:75601765	LFMM	FH	Exonic		CDS	non-synonymous	Qrob_T0535680.2	OCV4_rep_c13869	uncharacterized protein LOC115976096 [Quercus lobata]
Qrob_Chr02:75602017	LFMM	IAP, FAP	Exonic		intron		Qrob_T0535680.2	OCV4_rep_c13869	uncharacterized protein LOC115976096 [Quercus lobata]
Qrob_Chr02:77090386	LFMM	Latitude, BIO12, FAP, DBH, FH	Exonic		CDS	non-synonymous	Qrob_T0064140.2	Loc_4451_Tr_1/1_Conf_1.000_Len_4069	structural maintenance of chromosomes protein 4 [Quercus lobata]
Qrob_Chr02:77096469	LFMM	Longitude, Latitude, BIO8, BIO12, FAP, DBH, FH, FS	Exonic		intron		Qrob_T0064140.2	Loc_4451_Tr_1/1_Conf_1.000_Len_4069	structural maintenance of chromosomes protein 4 [Quercus lobata]
Qrob_Chr02:77693339	LFMM	BIO2, BIO11, BIO12, IAP, DBH, FH	Exonic		CDS	synonymous	asmbl_121	OCV4_rep_c44188	hypothetical protein CMV_020615 [Castanea mollissima]
Qrob_Chr02:82772469	LFMM	DBH	Exonic		intron		Qrob_T0766930.2	Loc_24150_Tr_1/1_Conf_1.000_Len_2246	denticleless protein homolog [Quercus lobata]
Qrob_Chr02:85076547	LFMM	BIO14	Exonic		CDS	non-synonymous	Qrob_T0007750.2	OCV4_rep_c20860	geraniol 8-hydroxylase-like [Quercus lobata]
Qrob_Chr02:85230584	LFMM	ISP, IAP, FSP, DBH, FH, FS	Exonic		CDS	non-synonymous	Qrob_T0365410.2	Loc_37_Tr_4/7_Conf_0.125_Len_775; OCV4_c7357	hypothetical protein B456_009G224800 [Gossypium raimondii]
Qrob_Chr02:85627170	LFMM	FSP	Intergenic	15			Qrob_T0007460.2	OCV3_prime_rep_c65633	hypothetical protein CMV_015174 [Castanea mollissima]
Qrob_Chr02:85804226	BayeScan		Exonic		intron		asmbl_127	Loc_117055_Tr_1/2_Conf_0.750_Len_1263	extracellular ribonuclease LE-like isoform X1 [Quercus lobata]
Qrob_Chr02:86033971	LFMM	BIO2, BIO12, FAP	Intergenic	39			asmbl_129	Loc_168921_Tr_1/2_Conf_0.750_Len_1154
Qrob_Chr02:86034120	LFMM	FSP	Exonic		CDS	non-synonymous	asmbl_129	Loc_168921_Tr_1/2_Conf_0.750_Len_1154
Qrob_Chr02:86034454	LFMM	BIO14	Exonic		CDS	synonymous	asmbl_129	Loc_168921_Tr_1/2_Conf_0.750_Len_1154
Qrob_Chr02:86034844	LFMM	FSP	Exonic		CDS	non-synonymous	asmbl_129	Loc_168921_Tr_1/2_Conf_0.750_Len_1154
Qrob_Chr02:89086168	LFMM	Latitude, BIO8, BIO12, IAP, FAP, DBH	Intergenic	316			asmbl_133	Loc_136353_Tr_1/1_Conf_1.000_Len_695
Qrob_Chr02:89086361	LFMM	FSP	Intergenic	123			asmbl_133	Loc_136353_Tr_1/1_Conf_1.000_Len_695
Qrob_Chr02:90377054	LFMM	IAP	Exonic		CDS	synonymous	asmbl_134	OCV4_rep_c17124	uncharacterized protein LOC115976692 [Quercus lobata]
Qrob_Chr02:9193977	LFMM	IAP	Exonic		intron		Qrob_T0676570.2	OCV4_rep_c32043	LOW QUALITY PROTEIN: pentatricopeptide repeat-containing protein At5g13270, chloroplastic-like [Quercus suber]
Qrob_Chr02:92790413	LFMM	BIO2, BIO12, FAP, FH	Exonic		CDS	synonymous	Qrob_T0676570.2	OCV4_rep_c11075	LOW QUALITY PROTEIN: pentatricopeptide repeat-containing protein At5g13270, chloroplastic-like [Quercus suber]
Qrob_Chr02:96879131	LFMM	DBH, FH, FS	Exonic		intron		Qrob_T0245080.2	OCV4_rep_c15181	putative chloride channel-like protein CLC-g [Quercus lobata]
Qrob_Chr02:96879408	LFMM	BIO1, IAP, FSP, DBH, FH, FS	Exonic		intron		Qrob_T0245080.2	OCV4_rep_c15181	putative chloride channel-like protein CLC-g [Quercus lobata]
Qrob_Chr02:96880696	LFMM	IAP	Intergenic	320			Qrob_T0245080.2	OCV4_rep_c15181	putative chloride channel-like protein CLC-g [Quercus lobata]
Qrob_Chr02:96880711	LFMM	Longitude, BIO1, IAP, FAP, FS	Intergenic	335			Qrob_T0245080.2	OCV4_rep_c15181	putative chloride channel-like protein CLC-g [Quercus lobata]
Qrob_Chr02:96880789	LFMM	FSP	Intergenic	413			Qrob_T0245080.2	OCV4_rep_c15181	putative chloride channel-like protein CLC-g [Quercus lobata]
Qrob_Chr02:99685595	LFMM	Longitude, BIO1, BIO11, BIO14, ISP, DBH, FH, FS	Intergenic	362			Qrob_T0527450.2	OCV4_rep_c3386	protein S-acyltransferase 24 [Quercus lobata]
Qrob_Chr03:10048937	LFMM	Latitude, BIO8, BIO12, FS	Exonic		intron		Qrob_T0179100.2	OCV4_rep_c22847	aminopeptidase P2 [Quercus lobata]
Qrob_Chr03:10051014	LFMM	IAP, FAP	Intergenic	464			Qrob_T0179100.2	OCV4_rep_c22847	aminopeptidase P2 [Quercus lobata]
Qrob_Chr03:11130506	LFMM	Longitude, Latitude, BIO12, FAP, DBH, FH, FS	Intergenic	361			asmbl_172	OCV4_rep_c27534	vegetative cell wall protein gp1-like [Quercus suber]
Qrob_Chr03:12074455	LFMM	FSP, FS	Exonic		intron		asmbl_173	OCV4_rep_c17230	cytochrome P450 71A1-like [Quercus suber]
Qrob_Chr03:12084202	LFMM	BIO2, BIO12, DBH, FH	Exonic		intron		asmbl_173	OCV4_rep_c17230	cytochrome P450 71A1-like [Quercus suber]
Qrob_Chr03:13560894	LFMM	BIO1, BIO14, FSP, DBH, FH, FS	Intergenic	415			asmbl_174	Loc_135252_Tr_1/1_Conf_1.000_Len_365	uncharacterized protein LOC115979758 [Quercus lobata]
Qrob_Chr03:13561070	LFMM	Longitude, BIO1, IAP, FAP	Intergenic	239			asmbl_174	Loc_135252_Tr_1/1_Conf_1.000_Len_365	uncharacterized protein LOC115979758 [Quercus lobata]
Qrob_Chr03:13561750	LFMM	BIO1, BIO11, ISP, FSP, FAP, DBH, FH, FS	Intergenic	77			asmbl_174	Loc_135252_Tr_1/1_Conf_1.000_Len_365	uncharacterized protein LOC115979758 [Quercus lobata]
Qrob_Chr03:13858574	LFMM	IAP, FAP, DBH	Intergenic	45			asmbl_175	Loc_54885_Tr_2/2_Conf_0.750_Len_606	uncharacterized protein LOC115979880 isoform X2 [Quercus lobata]
Qrob_Chr03:15080006	LFMM	DBH, FS	Exonic		intron		asmbl_177	OCV4_rep_c21376	pectinesterase-like [Quercus lobata]
Qrob_Chr03:21687389	LFMM	Latitude, BIO8	Intergenic	152			asmbl_180	OCV4_rep_c30131	hypothetical protein CMV_006062 [Castanea mollissima]
Qrob_Chr03:21687595	LFMM	BIO2, IAP	Exonic		CDS	non-synonymous	asmbl_180	OCV4_rep_c30131	hypothetical protein CMV_006062 [Castanea mollissima]
Qrob_Chr03:21687752	LFMM	IAP	Exonic		CDS	non-synonymous	asmbl_180	OCV4_rep_c30131	hypothetical protein CMV_006062 [Castanea mollissima]
Qrob_Chr03:23738605	LFMM	BIO14, ISP, FSP, DBH, FH, FS	Exonic		CDS	non-synonymous	asmbl_181	OCV4_c2741	uncharacterized protein LOC115979363 isoform X2 [Quercus lobata]
Qrob_Chr03:23738723	LFMM	FSP	Intergenic	114			asmbl_181	OCV4_c2741	uncharacterized protein LOC115979363 isoform X2 [Quercus lobata]
Qrob_Chr03:24994174	LFMM	BIO8, BIO14, IAP, FSP	Exonic		intron		Qrob_T0128950.2	Loc_39651_Tr_1/2_Conf_0.667_Len_4241	uncharacterized protein LOC115979046 isoform X2 [Quercus lobata]
Qrob_Chr03:24995376	LFMM	BIO8, BIO14, FSP	Exonic		CDS	synonymous	Qrob_T0128950.2	Loc_39651_Tr_1/2_Conf_0.667_Len_4241	uncharacterized protein LOC115979046 isoform X2 [Quercus lobata]
Qrob_Chr03:24996509	LFMM	FSP	Exonic		CDS	non-synonymous	Qrob_T0128950.2	Loc_39651_Tr_1/2_Conf_0.667_Len_4241	uncharacterized protein LOC115979046 isoform X2 [Quercus lobata]
Qrob_Chr03:24999437	LFMM	DBH, FH	Exonic		intron		Qrob_T0128950.2	Loc_39651_Tr_1/2_Conf_0.667_Len_4241	uncharacterized protein LOC115979046 isoform X2 [Quercus lobata]
Qrob_Chr03:27058264	LFMM	IAP	Intergenic	382			Qrob_T0737550.2	Loc_13595_Tr_3/4_Conf_0.667_Len_1667	uncharacterized protein LOC115964170 [Quercus lobata]
Qrob_Chr03:34113802	LFMM	Longitude, BIO11	Intergenic	190			asmbl_189	OCV4_rep_c27329	defensin Ec-AMP-D2-like [Quercus suber]
Qrob_Chr03:39900684	LFMM	BIO2	Exonic		CDS	non-synonymous	asmbl_192	OCV4_c8164
Qrob_Chr03:39900860	LFMM	IAP, FAP, FS	Intergenic	52			asmbl_192	OCV4_c8164
Qrob_Chr03:39900881	LFMM	FAP	Intergenic	73			asmbl_192	OCV4_c8164
Qrob_Chr03:44427969	LFMM	Latitude, BIO1, BIO8, BIO12, FAP, FS	Intergenic	418			Qrob_T0094640.2	Loc_78461_Tr_2/3_Conf_0.714_Len_1639	small heat shock protein, chloroplastic-like [Quercus suber]
Qrob_Chr03:49146634	LFMM	FAP	Intergenic	378			Qrob_T0170170.2	OCV4_rep_c28833	galactinol synthase 1-like [Quercus lobata]
Qrob_Chr03:49147503	LFMM	FS	Exonic		intron		Qrob_T0170170.2	OCV4_rep_c28833	galactinol synthase 1-like [Quercus lobata]
Qrob_Chr03:50688379	LFMM	BIO14	Intergenic	397			Qrob_T0030590.2	OCV4_rep_c24664	potassium transporter 6-like, partial [Quercus suber]
Qrob_Chr03:50688415	LFMM	IAP, FAP	Intergenic	361			Qrob_T0030590.2	OCV4_rep_c24664	potassium transporter 6-like, partial [Quercus suber]
Qrob_Chr03:50689257	LFMM	IAP, FAP	Exonic		intron		Qrob_T0030590.2	OCV4_rep_c24664	potassium transporter 6-like, partial [Quercus suber]
Qrob_Chr03:52497941	LFMM	Latitude, BIO8, FAP	Intergenic	463			Qrob_T0258980.2	OCV4_rep_c26581; Loc_2955_Tr_1/3_Conf_0.600_Len_2822	TORTIFOLIA1-like protein 4 [Quercus lobata]
Qrob_Chr03:5267892	LFMM	BIO14	Exonic		CDS	non-synonymous	Qrob_T0008730.2	OCV4_rep_c25910	phosphate transporter PHO1 homolog 1 [Quercus lobata]
Qrob_Chr03:54637260	LFMM	BIO12, IAP, FAP	Intergenic	56			Qrob_T0202250.2	OCV4_rep_c26558	uncharacterized protein LOC115978978 [Quercus lobata]
Qrob_Chr03:55673784	LFMM	FAP	Exonic		CDS	non-synonymous	asmbl_200	OCV3_prime_rep_c33873	uncharacterized protein LOC115978804 [Quercus lobata]
Qrob_Chr03:5811882	LFMM	Latitude, BIO8, BIO12, FAP, DBH, FH, FS	Intergenic	113			Qrob_T0041400.2	OCV4_rep_c10504	calreticulin-like [Quercus suber]
Qrob_Chr03:5812099	LFMM	IAP	Exonic		CDS	non-synonymous	Qrob_T0041400.2	OCV4_rep_c10504	calreticulin-like [Quercus suber]
Qrob_Chr03:6764560	LFMM	BIO14	Intergenic	181			asmbl_164	OCV4_rep_c32427	uncharacterized protein LOC115954228 [Quercus lobata]
Qrob_Chr03:8811223	LFMM	IAP, FAP	Exonic		CDS	non-synonymous	asmbl_168	OCV4_rep_c9680	protein SRC2-like [Quercus lobata]
Qrob_Chr03:8811340	LFMM	BIO2, FSP	Exonic		CDS	non-synonymous	asmbl_168	OCV4_rep_c9680	protein SRC2-like [Quercus lobata]
Qrob_Chr03:8844808	LFMM	FAP	Exonic		CDS	synonymous	asmbl_169	OCV3_prime_c15890	protein SRC2-like [Quercus lobata]
Qrob_Chr03:8845674	LFMM	BIO11	Intergenic	224			asmbl_169	OCV3_prime_c15890	protein SRC2-like [Quercus lobata]
Qrob_Chr03:9523194	LFMM	FSP	Exonic		CDS	non-synonymous	Qrob_T0199470.2	OCV4_rep_c15249	non-functional pseudokinase ZED1-like [Quercus suber]
Qrob_Chr04:12096099	LFMM	FS	Exonic		CDS	non-synonymous	Qrob_T0147560.2	OCV4_rep_c6530	uncharacterized protein At3g28850-like [Quercus lobata]
Qrob_Chr04:13346597	LFMM	FAP, DBH, FH,	Intergenic	298			asmbl_215	Loc_133995_Tr_1/1_Conf_1.000_Len_573	F-box protein At3g07870-like [Quercus lobata]
Qrob_Chr04:16781084	LFMM	FSP	Intergenic	50			asmbl_216	OCV4_c31080	cuticle collagen 1-like [Quercus lobata] XP_030967046.1 cuticle collagen 1-like [Quercus lobata]
Qrob_Chr04:16781197	LFMM	ISP, IAP, FSP, DBH, FH, FS	Exonic		CDS	synonymous	asmbl_216	OCV4_c31080	cuticle collagen 1-like [Quercus lobata] XP_030967046.1 cuticle collagen 1-like [Quercus lobata]
Qrob_Chr04:16781986	LFMM	Latitude, BIO8	Intergenic	389			asmbl_216	OCV4_c31080	cuticle collagen 1-like [Quercus lobata] XP_030967046.1 cuticle collagen 1-like [Quercus lobata]
Qrob_Chr04:16781998	LFMM	BIO12, IAP, FAP	Intergenic	401			asmbl_216	OCV4_c31080	cuticle collagen 1-like [Quercus lobata] XP_030967046.1 cuticle collagen 1-like [Quercus lobata]
Qrob_Chr04:2232178	LFMM	IAP, FAP	Exonic		CDS	non-synonymous	Qrob_T0042680.2	OCV4_rep_c22605	putative late blight resistance protein homolog R1B-16 [Quercus lobata]
Qrob_Chr04:2232235	LFMM	FSP, DBH	Exonic		CDS	non-synonymous	Qrob_T0042680.2	OCV4_rep_c22605	putative late blight resistance protein homolog R1B-16 [Quercus lobata]
Qrob_Chr04:2232995	LFMM	Latitude, BIO1, BIO11, FSP, FAP, DBH, FH, FS	Exonic		CDS	non-synonymous	Qrob_T0042680.2	OCV4_rep_c22605	putative late blight resistance protein homolog R1B-16 [Quercus lobata]
Qrob_Chr04:2233873	LFMM	IAP, FAP	Exonic		CDS	synonymous	Qrob_T0042680.2	OCV4_rep_c22605	putative late blight resistance protein homolog R1B-16 [Quercus lobata]
Qrob_Chr04:2234167	LFMM	ISP, FSP, FS	Exonic		CDS	non-synonymous	Qrob_T0042680.2	OCV4_rep_c22605	putative late blight resistance protein homolog R1B-16 [Quercus lobata]
Qrob_Chr04:2234593	LFMM	BIO11	Exonic		CDS	synonymous	Qrob_T0042680.2	OCV4_rep_c22605	putative late blight resistance protein homolog R1B-16 [Quercus lobata]
Qrob_Chr04:25995292	LFMM	Latitude, BIO2, BIO8, BIO12, BIO14, IAP, FAP, DBH, FH	Exonic		intron		asmbl_218	Loc_78146_Tr_1/1_Conf_1.000_Len_2987	protein argonaute 4A-like [Quercus lobata]
Qrob_Chr04:26000035	LFMM	Latitude, BIO12, BIO14	Exonic		intron		asmbl_218	Loc_78146_Tr_1/1_Conf_1.000_Len_2987	protein argonaute 4A-like [Quercus lobata]
Qrob_Chr04:26000808	LFMM	IAP, FSP	Exonic		intron		asmbl_218	Loc_78146_Tr_1/1_Conf_1.000_Len_2987	protein argonaute 4A-like [Quercus lobata]
Qrob_Chr04:28084225	LFMM	BIO14	Exonic		CDS	synonymous	asmbl_219	OCV4_c24873	protein trichome birefringence-like 25 isoform X3 [Quercus lobata]
Qrob_Chr04:28087284	LFMM	Longitude, BIO1, BIO11	Exonic		intron		asmbl_219	OCV4_c24873	protein trichome birefringence-like 25 isoform X3 [Quercus lobata]
Qrob_Chr04:304045	LFMM	IAP	Exonic		intron		asmbl_202	OCV4_rep_c21374; Loc_116329_Tr_1/1_Conf_1.000_Len_625	vicianin hydrolase-like [Quercus lobata]
Qrob_Chr04:304648	LFMM	BIO8, BIO14, DBH, FH	Exonic		intron		asmbl_202	OCV4_rep_c21374; Loc_116329_Tr_1/1_Conf_1.000_Len_625	vicianin hydrolase-like [Quercus lobata]
Qrob_Chr04:305726	LFMM	FSP	Exonic		intron		asmbl_202	OCV4_rep_c21374; Loc_116329_Tr_1/1_Conf_1.000_Len_625	vicianin hydrolase-like [Quercus lobata]
Qrob_Chr04:306487	LFMM	IAP	Exonic		intron		asmbl_202	OCV4_rep_c21374; Loc_116329_Tr_1/1_Conf_1.000_Len_625	vicianin hydrolase-like [Quercus lobata]
Qrob_Chr04:307179	LFMM	Latitude, BIO12, FAP, DBH	Exonic		intron		asmbl_202	OCV4_rep_c21374; Loc_116329_Tr_1/1_Conf_1.000_Len_625	vicianin hydrolase-like [Quercus lobata]
Qrob_Chr04:34758157	LFMM	FAP, DBH, FH, FS	Intergenic	217			asmbl_223	OCV4_c22992	probable LRR receptor-like serine/threonine-protein kinase At1g34110 [Quercus lobata]
Qrob_Chr04:34759274	LFMM	IAP, FSP	Exonic		CDS	non-synonymous	asmbl_223	OCV4_c22992	probable LRR receptor-like serine/threonine-protein kinase At1g34110 [Quercus lobata]
Qrob_Chr04:34759923	LFMM	FAP	Intergenic	25			asmbl_223	OCV4_c22992	probable LRR receptor-like serine/threonine-protein kinase At1g34110 [Quercus lobata]
Qrob_Chr04:35621211	LFMM	IAP, FAP	Intergenic	56			asmbl_224	OCV4_rep_c42348	hypothetical protein CMV_023992 [Castanea mollissima]
Qrob_Chr04:4722308	LFMM	ISP	Exonic		CDS	synonymous	Qrob_T0038900.2	Loc_33347_Tr_6/7_Conf_0.611_Len_2226	protein gamma response 1-like [Quercus lobata]
Qrob_Chr04:4723068	LFMM	BIO14	Exonic		CDS	non-synonymous	Qrob_T0038900.2	Loc_33347_Tr_6/7_Conf_0.611_Len_2226	protein gamma response 1-like [Quercus lobata]
Qrob_Chr04:4723658	LFMM	FAP, DBH, FH	Exonic		CDS	synonymous	Qrob_T0038900.2	Loc_33347_Tr_6/7_Conf_0.611_Len_2226	protein gamma response 1-like [Quercus lobata]
Qrob_Chr04:5834334	LFMM	FAP	Exonic		intron		asmbl_206	OCV4_c37963	F-box protein At2g17690-like [Quercus lobata]
Qrob_Chr04:5838703	LFMM	FAP	Exonic		CDS	non-synonymous	asmbl_206	OCV4_c37963	F-box protein At2g17690-like [Quercus lobata]
Qrob_Chr04:6027672	LFMM	BIO2, BIO12, FSP, DBH, FH	Exonic		intron		Qrob_T0595280.2	Loc_16053_Tr_2/6_Conf_0.750_Len_2274	50S ribosomal protein L1, chloroplastic [Quercus lobata]
Qrob_Chr04:6027727	LFMM	FS	Exonic		intron		Qrob_T0595280.2	Loc_16053_Tr_2/6_Conf_0.750_Len_2274	50S ribosomal protein L1, chloroplastic [Quercus lobata]
Qrob_Chr04:9051765	LFMM	BIO12, FAP, DBH	Intergenic	493			Qrob_T0087310.2	OCV4_rep_c42665	cytosolic sulfotransferase 15-like [Quercus suber]
Qrob_Chr04:9118842	LFMM	BIO14	Exonic		intron		asmbl_211	OCV4_c16124	hypothetical protein GOBAR_AA17174 [Gossypium barbadense]
Qrob_Chr04:9119060	LFMM	Longitude, BIO1, BIO14, FS	Exonic		CDS	synonymous	asmbl_211	OCV4_c16124	hypothetical protein GOBAR_AA17174 [Gossypium barbadense]
Qrob_Chr04:9991650	LFMM	IAP, FAP	Exonic		intron		Qrob_T0087810.2	OCV3_prime_c21503	calcineurin B-like protein 9 [Quercus lobata] XP_030972448.1 calcineurin B-like protein 9 [Quercus lobata] XP_030972449.1 calcineurin B-like protein 9 [Quercus lobata] XP_030972450.1 calcineurin B-like protein 9 [Quercus lobata]
Qrob_Chr05:10000058	LFMM	Latitude, BIO8, BIO12, FAP, DBH, FH, FS	Exonic		CDS	synonymous	Qrob_T0415680.2	OCV4_rep_c16822	DEAD-box ATP-dependent RNA helicase 20 isoform X1 [Quercus lobata]
Qrob_Chr05:10000846	LFMM	FSP	Exonic		intron		Qrob_T0415680.2	OCV4_rep_c16822	DEAD-box ATP-dependent RNA helicase 20 isoform X1 [Quercus lobata]
Qrob_Chr05:10002237	LFMM	BIO12, FAP, DBH, FH	Exonic		intron		Qrob_T0415680.2	OCV4_rep_c16822	DEAD-box ATP-dependent RNA helicase 20 isoform X1 [Quercus lobata]
Qrob_Chr05:10002517	LFMM	BIO1, BIO2, ISP, FSP, DBH, FH, FS	Exonic		intron		Qrob_T0415680.2	OCV4_rep_c16822	DEAD-box ATP-dependent RNA helicase 20 isoform X1 [Quercus lobata]
Qrob_Chr05:15960266	LFMM	BIO12, BIO14, IAP, FSP, FS	Intergenic	497			Qrob_T0110280.2	OCV4_rep_c42333	acid phosphatase 1-like [Quercus lobata]
Qrob_Chr05:16030829	LFMM	FSP, DBH, FH	Exonic		intron		Qrob_T0178440.2	OCV3_prime_rep_c48697	acid phosphatase 1-like [Quercus lobata]
Qrob_Chr05:16067152	LFMM	IAP	Exonic		intron		Qrob_T0178450.2	OCV4_rep_c33012	acid phosphatase 1-like [Quercus lobata]
Qrob_Chr05:17672830	LFMM	FSP	Exonic		CDS	non-synonymous	Qrob_T0357210.2	OCV4_rep_c9755	GATA transcription factor 9-like [Quercus lobata]
Qrob_Chr05:17674378	LFMM	IAP	Intergenic	468			Qrob_T0357210.2	OCV4_rep_c9755	GATA transcription factor 9-like [Quercus lobata]
Qrob_Chr05:17701513	LFMM	FAP	Intergenic	320			Qrob_T0357180.2	OCV4_c29066	CASP-like protein 3A1 [Quercus lobata]
Qrob_Chr05:17701670	LFMM	FAP, DBH, FH	Intergenic	163			Qrob_T0357180.2	OCV4_c29066	CASP-like protein 3A1 [Quercus lobata]
Qrob_Chr05:21145199	LFMM	Latitude, BIO8, BIO12, IAP, FAP, DBH, FH	Exonic		three_prime_UTR		Qrob_T0653790.2	Loc_68753_Tr_1/2_Conf_0.750_Len_1247	probable carboxylesterase 6 [Quercus lobata]
Qrob_Chr05:21145669	LFMM	IAP	Intergenic	350			Qrob_T0653790.2	Loc_68753_Tr_1/2_Conf_0.750_Len_1247	probable carboxylesterase 6 [Quercus lobata]
Qrob_Chr05:27276698	LFMM	FSP	Exonic		intron		Qrob_T0221660.2	OCV3_prime_rep_c47230	mediator of RNA polymerase II transcription subunit 15a isoform X1 [Quercus lobata]
Qrob_Chr05:36453968	LFMM	BIO12, FSP	Exonic		CDS	non-synonymous	Qrob_T0742370.2	OCV4_c24572	probable C-terminal domain small phosphatase [Quercus lobata]
Qrob_Chr05:38375877	LFMM	FS	Exonic		CDS	non-synonymous	Qrob_T0748360.2	OCV4_rep_c11893	chlorophyll a-b binding protein of LHCII type 1-like [Quercus lobata]
Qrob_Chr05:38394644	BayeScan		Exonic		CDS	non-synonymous	Qrob_T0748370.2	OCV3_prime_rep_c38958	chlorophyll a-b binding protein of LHCII type 1-like [Quercus lobata]
Qrob_Chr05:39743524	LFMM	Latitude, BIO8, BIO11, BIO14	Exonic		intron		Qrob_T0564170.2	OCV4_c28956	DNA replication licensing factor MCM3 [Quercus lobata] XP_030972344.1 DNA replication licensing factor MCM3 [Quercus lobata]
Qrob_Chr05:39744145	LFMM	BIO8	Exonic		intron		Qrob_T0564170.2	OCV4_c28956	DNA replication licensing factor MCM3 [Quercus lobata] XP_030972344.1 DNA replication licensing factor MCM3 [Quercus lobata]
Qrob_Chr05:39744647	LFMM	BIO2, BIO12, IAP, FAP	Exonic		intron		Qrob_T0564170.2	OCV4_c28956	DNA replication licensing factor MCM3 [Quercus lobata] XP_030972344.1 DNA replication licensing factor MCM3 [Quercus lobata]
Qrob_Chr05:45928230	LFMM	Longitude, BIO1, BIO11	Exonic		CDS	non-synonymous	Qrob_T0697730.2	Loc_92763_Tr_1/1_Conf_1.000_Len_1383	transcription factor MYB24-like [Quercus suber]
Qrob_Chr05:46248237	LFMM	Latitude, BIO11, ISP, DBH, FH	Exonic		CDS	non-synonymous	Qrob_T0159870.2	Loc_30276_Tr_1/5_Conf_0.692_Len_3342	probable receptor-like protein kinase At1g30570 [Quercus lobata]
Qrob_Chr05:47581349	LFMM	IAP, FS	Intergenic	396			Qrob_T0031760.2	Loc_37183_Tr_1/1_Conf_1.000_Len_1429	gibberellin 20 oxidase 2-like [Quercus suber]
Qrob_Chr05:48310097	LFMM	Latitude, BIO2, BIO8, BIO11, BIO12, BIO14, IAP, FSP, FAP, DBH, FH, FS	Exonic		CDS	synonymous	Qrob_T0478980.2	OCV4_rep_c17786	LOW QUALITY PROTEIN: uncharacterized protein LOC112024858 [Quercus suber]
Qrob_Chr05:48310369	LFMM	Longitude, BIO1, BIO11, BIO12, FSP, DBH, FH, FS	Exonic		CDS	non-synonymous	Qrob_T0478980.2	OCV4_rep_c17786	LOW QUALITY PROTEIN: uncharacterized protein LOC112024858 [Quercus suber]
Qrob_Chr05:50120230	LFMM	IAP	Exonic		CDS	non-synonymous	asmbl_259	OCV4_rep_c22379	LOB domain-containing protein 4 [Quercus lobata]
Qrob_Chr05:51529207	LFMM	FSP, DBH	Intergenic	199			asmbl_260	OCV3_prime_c24389	patellin-4-like, partial [Quercus suber]
Qrob_Chr05:51529801	LFMM	FAP	Exonic		intron		asmbl_260	OCV3_prime_c24389	patellin-4-like, partial [Quercus suber]
Qrob_Chr05:51530325	LFMM	Latitude, BIO1, BIO8, BIO12, FAP, DBH, FH, FS	Intergenic	95			asmbl_260	OCV3_prime_c24389	patellin-4-like, partial [Quercus suber]
Qrob_Chr05:51950579	LFMM	IAP, FAP	Intergenic	172			Qrob_T0358450.2	Loc_6708_Tr_1/1_Conf_1.000_Len_2842	protein CHUP1, chloroplastic-like [Quercus lobata]
Qrob_Chr05:54906344	LFMM	Latitude, BIO8, BIO12, DBH, FH, FS	Intergenic	234			Qrob_T0336110.2	OCV4_rep_c28627	BAG family molecular chaperone regulator 4-like [Quercus lobata]
Qrob_Chr05:55749950	LFMM	BIO14	Intergenic	15			asmbl_264	OCV4_rep_c45812
Qrob_Chr05:62029571	LFMM	FS	Intergenic	385			Qrob_T0118990.2	OCV4_rep_c543	cysteine-rich receptor-like protein kinase 10 [Quercus lobata]
Qrob_Chr05:62030311	LFMM	BIO14	Exonic		CDS	non-synonymous	Qrob_T0118990.2	OCV4_rep_c543	cysteine-rich receptor-like protein kinase 10 [Quercus lobata]
Qrob_Chr05:62030976	LFMM	Latitude, BIO8, BIO11, FSP, DBH, FH	Intergenic	142			Qrob_T0118990.2	OCV4_rep_c543	cysteine-rich receptor-like protein kinase 10 [Quercus lobata]
Qrob_Chr05:64827559	LFMM	BIO14, FSP	Exonic		CDS	synonymous	asmbl_268	OCV4_rep_c41856	hypothetical protein CMV_010312 [Castanea mollissima]
Qrob_Chr05:67502936	LFMM	FS	Exonic		intron		Qrob_T0058740.2	OCV4_rep_c17699	uncharacterized protein LOC111987179 [Quercus suber]
Qrob_Chr05:68169191	LFMM	Longitude, BIO1, BIO11	Intergenic	306			asmbl_271	OCV4_rep_c12854
Qrob_Chr05:68169399	LFMM	FAP, DBH, FS	Intergenic	98			asmbl_271	OCV4_rep_c12854
Qrob_Chr05:68169511	LFMM	IAP, FAP	Exonic		CDS	non-synonymous	asmbl_271	OCV4_rep_c12854
Qrob_Chr05:68169554	LFMM	DBH	Exonic		CDS	non-synonymous	asmbl_271	OCV4_rep_c12854
Qrob_Chr05:68169692	LFMM	BIO14, FSP, FAP, FS	Exonic		CDS	synonymous	asmbl_271	OCV4_rep_c12854
Qrob_Chr05:68169707	LFMM	FH	Exonic		CDS	synonymous	asmbl_271	OCV4_rep_c12854
Qrob_Chr05:68170292	LFMM	Longitude, BIO1, BIO11	Intergenic	441			asmbl_271	OCV4_rep_c12854
Qrob_Chr05:70599104	LFMM	BIO12, FAP, DBH	Exonic		CDS	synonymous	Qrob_T0457080.2	OCV4_rep_c2004	beta-amyrin 28-monooxygenase-like [Quercus lobata]
Qrob_Chr05:70601855	LFMM	IAP	Exonic		CDS	synonymous	Qrob_T0457090.2	OCV4_rep_c2004	beta-amyrin 28-monooxygenase-like [Quercus lobata]
Qrob_Chr05:70602530	LFMM	DBH, FH	Intergenic	454			Qrob_T0457090.2	OCV4_rep_c2004	beta-amyrin 28-monooxygenase-like [Quercus lobata]
Qrob_Chr05:9998844	LFMM	Longitude	Intergenic	14			Qrob_T0415680.2	OCV4_rep_c16822	DEAD-box ATP-dependent RNA helicase 20 isoform X1 [Quercus lobata]
Qrob_Chr05:9998864	LFMM	BIO8, FS	Exonic		three_prime_UTR		Qrob_T0415680.2	OCV4_rep_c16822	DEAD-box ATP-dependent RNA helicase 20 isoform X1 [Quercus lobata]
Qrob_Chr05:9999181	LFMM	FS	Exonic		intron		Qrob_T0415680.2	OCV4_rep_c16822	DEAD-box ATP-dependent RNA helicase 20 isoform X1 [Quercus lobata]
Qrob_Chr05:9999397	LFMM	FAP	Exonic		intron		Qrob_T0415680.2	OCV4_rep_c16822	DEAD-box ATP-dependent RNA helicase 20 isoform X1 [Quercus lobata]
Qrob_Chr05:9999523	LFMM	FAP	Exonic		intron		Qrob_T0415680.2	OCV4_rep_c16822	DEAD-box ATP-dependent RNA helicase 20 isoform X1 [Quercus lobata]
Qrob_Chr05:9999531	LFMM	FAP	Exonic		intron		Qrob_T0415680.2	OCV4_rep_c16822	DEAD-box ATP-dependent RNA helicase 20 isoform X1 [Quercus lobata]
Qrob_Chr06:10087097	LFMM	Latitude, BIO8, FS	Intergenic	207			asmbl_286	Loc_21508_Tr_1/1_Conf_1.000_Len_2334	serine/threonine-protein kinase haspin homolog isoform X2 [Quercus lobata]
Qrob_Chr06:10087661	LFMM	BIO2, FAP, DBH, FS	Exonic		CDS	non-synonymous	asmbl_286	Loc_21508_Tr_1/1_Conf_1.000_Len_2334	serine/threonine-protein kinase haspin homolog isoform X2 [Quercus lobata]
Qrob_Chr06:10091456	LFMM	FAP	Exonic		CDS	non-synonymous	asmbl_286	Loc_21508_Tr_1/1_Conf_1.000_Len_2334	serine/threonine-protein kinase haspin homolog isoform X2 [Quercus lobata]
Qrob_Chr06:10092084	LFMM	BIO12, IAP, FAP	Exonic		intron		asmbl_286	Loc_21508_Tr_1/1_Conf_1.000_Len_2334	serine/threonine-protein kinase haspin homolog isoform X2 [Quercus lobata]
Qrob_Chr06:10093217	LFMM	Longitude, BIO1, BIO11	Exonic		intron		asmbl_286	Loc_21508_Tr_1/1_Conf_1.000_Len_2334	serine/threonine-protein kinase haspin homolog isoform X2 [Quercus lobata]
Qrob_Chr06:10093766	LFMM	Longitude, Latitude, BIO1, BIO8, BIO11, ISP, IAP, FSP, FAP, DBH, FH, FS	Exonic		CDS	non-synonymous	asmbl_286	Loc_21508_Tr_1/1_Conf_1.000_Len_2334	serine/threonine-protein kinase haspin homolog isoform X2 [Quercus lobata]
Qrob_Chr06:10093983	LFMM	FS	Intergenic	172			asmbl_286	Loc_21508_Tr_1/1_Conf_1.000_Len_2334	serine/threonine-protein kinase haspin homolog isoform X2 [Quercus lobata]
Qrob_Chr06:11599106	LFMM	FAP	Exonic		intron		Qrob_T0681550.2	Loc_114410_Tr_1/1_Conf_1.000_Len_783
Qrob_Chr06:12105538	LFMM	ISP, IAP, FS	Intergenic	324			asmbl_290	OCV4_c10795	phytochrome B [Quercus lobata]
Qrob_Chr06:12105591	LFMM	Latitude, BIO8, BIO12, BIO14, ISP, IAP, DBH, FH	Intergenic	271			asmbl_290	OCV4_c10795	phytochrome B [Quercus lobata]
Qrob_Chr06:12109301	LFMM	DBH, FH	Exonic		intron		asmbl_290	OCV4_c10795	phytochrome B [Quercus lobata]
Qrob_Chr06:12110562	LFMM	IAP, FAP	Exonic		intron		asmbl_290	OCV4_c10795	phytochrome B [Quercus lobata]
Qrob_Chr06:12110682	LFMM	FAP, DBH, FH	Exonic		intron		asmbl_290	OCV4_c10795	phytochrome B [Quercus lobata]
Qrob_Chr06:12111722	LFMM	BIO12, IAP, FAP	Exonic		intron		asmbl_290	OCV4_c10795	phytochrome B [Quercus lobata]
Qrob_Chr06:12939823	LFMM	FAP, DBH, FH	Intergenic	404			Qrob_T0216700.2	OCV4_c18061	polygalacturonase At1g48100 [Quercus lobata]
Qrob_Chr06:13123268	LFMM	BIO8	Exonic		CDS	non-synonymous	Qrob_T0216610.2	OCV4_rep_c19186	hypothetical protein FH972_015715 [Carpinus fangiana]
Qrob_Chr06:13123302	LFMM	Latitude, BIO8, IAP, FAP	Exonic		CDS	synonymous	Qrob_T0216610.2	OCV4_rep_c19186	hypothetical protein FH972_015715 [Carpinus fangiana]
Qrob_Chr06:13123453	LFMM	IAP, FAP	Intergenic	105			Qrob_T0216610.2	OCV4_rep_c19186	hypothetical protein FH972_015715 [Carpinus fangiana]
Qrob_Chr06:20780516	LFMM	IAP	Exonic		CDS	non-synonymous	asmbl_294	OCV4_rep_c136	aldehyde dehydrogenase family 2 member B4, mitochondrial-like [Quercus lobata]
Qrob_Chr06:20780591	LFMM	BIO11	Exonic		CDS	non-synonymous	asmbl_294	OCV4_rep_c136	aldehyde dehydrogenase family 2 member B4, mitochondrial-like [Quercus lobata]
Qrob_Chr06:20999694	LFMM	FSP	Intergenic	203			Qrob_T0005920.2	OCV4_rep_c26364	polygalacturonase 1 beta-like protein 3 [Quercus lobata]
Qrob_Chr06:2416952	LFMM	BIO2, FSP	Exonic		CDS	non-synonymous	Qrob_T0217620.2	OCV3_prime_rep_c29517	glucose-1-phosphate adenylyltransferase large subunit 3, chloroplastic/amyloplastic [Quercus lobata]
Qrob_Chr06:2417327	LFMM	FAP, DBH, FH	Exonic		intron		Qrob_T0217620.2	OCV3_prime_rep_c29517	glucose-1-phosphate adenylyltransferase large subunit 3, chloroplastic/amyloplastic [Quercus lobata]
Qrob_Chr06:2418373	LFMM	ISP, IAP, FSP, FS	Exonic		intron		Qrob_T0217620.2	OCV3_prime_rep_c29517	glucose-1-phosphate adenylyltransferase large subunit 3, chloroplastic/amyloplastic [Quercus lobata]
Qrob_Chr06:31408542	LFMM	DBH, FH	Exonic		intron		asmbl_298	OCV4_c44859	uncharacterized protein LOC115950977 isoform X2 [Quercus lobata]
Qrob_Chr06:32179113	LFMM	FSP	Exonic		intron		asmbl_299	OCV4_rep_c27324	GDSL esterase/lipase At5g33370-like [Quercus lobata]
Qrob_Chr06:32193457	LFMM	BIO8, BIO14	Exonic		CDS	synonymous	asmbl_300	OCV3_prime_rep_c45688; OCV4_rep_c27942	GDSL esterase/lipase At5g33370-like [Quercus lobata]
Qrob_Chr06:32195694	LFMM	IAP, FAP, FS	Intergenic	345			asmbl_300	OCV3_prime_rep_c45688; OCV4_rep_c27942	GDSL esterase/lipase At5g33370-like [Quercus lobata]
Qrob_Chr06:32239606	LFMM	FAP	Exonic		intron		asmbl_301	OCV4_rep_c17684; Loc_116193_Tr_1/1_Conf_1.000_Len_658	GDSL esterase/lipase At5g33370-like [Quercus lobata]
Qrob_Chr06:32938493	LFMM	FAP, DBH, FH	Exonic		CDS	non-synonymous	asmbl_302	Loc_132539_Tr_1/1_Conf_1.000_Len_2018	probably inactive leucine-rich repeat receptor-like protein kinase At5g48380 [Quercus lobata]
Qrob_Chr06:35595110	LFMM	BIO2, FSP	Intergenic	293			Qrob_T0200780.2	OCV4_rep_c8198	APC membrane recruitment protein 1 [Quercus lobata]
Qrob_Chr06:37271426	LFMM	IAP, FAP	Intergenic	31			asmbl_306	Loc_134515_Tr_1/1_Conf_1.000_Len_176	hypothetical protein CMV_028006 [Castanea mollissima]
Qrob_Chr06:37271590	LFMM	IAP, FAP	Exonic		CDS	non-synonymous	asmbl_306	Loc_134515_Tr_1/1_Conf_1.000_Len_176	hypothetical protein CMV_028006 [Castanea mollissima]
Qrob_Chr06:37271659	LFMM	IAP	Intergenic	18			asmbl_306	Loc_134515_Tr_1/1_Conf_1.000_Len_176	hypothetical protein CMV_028006 [Castanea mollissima]
Qrob_Chr06:37271666	LFMM	FAP, FS	Intergenic	25			asmbl_306	Loc_134515_Tr_1/1_Conf_1.000_Len_176	hypothetical protein CMV_028006 [Castanea mollissima]
Qrob_Chr06:37271724	LFMM	IAP, FAP	Intergenic	83			asmbl_306	Loc_134515_Tr_1/1_Conf_1.000_Len_176	hypothetical protein CMV_028006 [Castanea mollissima]
Qrob_Chr06:38544346	LFMM	IAP, FS	Exonic		intron		asmbl_307	Loc_40146_Tr_2/5_Conf_0.533_Len_705	agamous-like MADS-box protein AGL18 isoform X1 [Quercus lobata]
Qrob_Chr06:44409450	LFMM	Latitude, BIO8, BIO14, IAP	Intergenic	319			asmbl_312	OCV4_rep_c6548	PREDICTED: scarecrow-like protein 32 [Juglans regia]
Qrob_Chr06:45189693	LFMM	IAP, FAP	Intergenic	40			Qrob_T0261160.2	OCV3_prime_c86	microtubule-associated protein RP/EB family member 1C [Quercus suber]
Qrob_Chr06:46274362	LFMM	FS	Exonic		CDS	non-synonymous	Qrob_T0163030.2	OCV4_c28946	uncharacterized protein LOC115993801 [Quercus lobata]
Qrob_Chr06:46275560	LFMM	IAP	Intergenic	1			Qrob_T0163030.2	OCV4_c28946	uncharacterized protein LOC115993801 [Quercus lobata]
Qrob_Chr06:49860481	LFMM	IAP	Intergenic	148			asmbl_317	OCV4_rep_c19827	PREDICTED: uncharacterized protein LOC104595788 [Nelumbo nucifera]
Qrob_Chr06:49860527	LFMM	Longitude, Latitude, BIO1, BIO8, BIO12, FS	Intergenic	194			asmbl_317	OCV4_rep_c19827	PREDICTED: uncharacterized protein LOC104595788 [Nelumbo nucifera]
Qrob_Chr06:50607511	LFMM	IAP, FAP	Intergenic	342			Qrob_T0464800.2	OCV4_rep_c32376	dehydration-responsive element-binding protein 1B-like [Quercus lobata]
Qrob_Chr06:521390	LFMM	FS	Exonic		CDS	synonymous	Qrob_T0313910.2	OCV3_prime_rep_c52716	stem-specific protein TSJT1 [Quercus lobata]
Qrob_Chr06:53713105	LFMM	Longitude, BIO1, BIO8, IAP, FS	Exonic		CDS	non-synonymous	Qrob_T0283600.2	OCV3_prime_rep_c47552	peroxidase 64-like [Quercus lobata]
Qrob_Chr06:53713692	LFMM	FS	Intergenic	40			Qrob_T0283600.2	OCV3_prime_rep_c47552	peroxidase 64-like [Quercus lobata]
Qrob_Chr06:54193011	LFMM	FSP	Exonic		CDS	synonymous	Qrob_T0283250.2	OCV4_rep_c7101	CSC1-like protein At4g35870 [Quercus lobata] XP_030974567.1 CSC1-like protein At4g35870 [Quercus lobata]
Qrob_Chr06:54193472	LFMM	IAP	Exonic		intron		Qrob_T0283250.2	OCV4_rep_c7101	CSC1-like protein At4g35870 [Quercus lobata] XP_030974567.1 CSC1-like protein At4g35870 [Quercus lobata]
Qrob_Chr06:54894885	LFMM	BIO14	Exonic		CDS	non-synonymous	Qrob_T0238650.2	Loc_111474_Tr_2/2_Conf_0.833_Len_513
Qrob_Chr06:56722091	LFMM	IAP	Intergenic	66			Qrob_T0417970.2	Loc_8447_Tr_1/1_Conf_1.000_Len_1367	annexin D2 [Quercus lobata]
Qrob_Chr06:56725425	LFMM	FS	Intergenic	248			Qrob_T0417970.2	Loc_8447_Tr_1/1_Conf_1.000_Len_1367	annexin D2 [Quercus lobata]
Qrob_Chr06:57218598	LFMM	IAP	Exonic		intron		Qrob_T0596870.2	OCV4_rep_c23982	uncharacterized protein LOC115995072 isoform X1 [Quercus lobata] XP_030975351.1 uncharacterized protein LOC115995072 isoform X1 [Quercus lobata]
Qrob_Chr06:7353376	LFMM	Latitude, BIO8, BIO11, BIO12, BIO14, FAP, DBH, FH	Exonic		intron		asmbl_283	OCV4_rep_c43279	5-methyltetrahydropteroyltriglutamate--homocysteine methyltransferase-like [Quercus lobata]
Qrob_Chr06:7353598	LFMM	FAP, FS	Exonic		intron		asmbl_283	OCV4_rep_c43279	5-methyltetrahydropteroyltriglutamate--homocysteine methyltransferase-like [Quercus lobata]
Qrob_Chr06:7354273	LFMM	FSP	Intergenic	188			asmbl_283	OCV4_rep_c43279	5-methyltetrahydropteroyltriglutamate--homocysteine methyltransferase-like [Quercus lobata]
Qrob_Chr06:8483125	LFMM	DBH, FH	Intergenic	150			asmbl_284	Loc_132366_Tr_1/1_Conf_1.000_Len_942	B3 domain-containing transcription factor VRN1-like [Quercus suber]
Qrob_Chr07:1276190	LFMM	BIO2, DBH, FH	Exonic		intron		asmbl_329	OCV4_rep_c27506	protein GAST1 [Quercus lobata]
Qrob_Chr07:14590149	LFMM	IAP	Exonic		CDS	non-synonymous	asmbl_337	OCV4_rep_c29538	uncharacterized protein LOC111994244 [Quercus suber]
Qrob_Chr07:14758410	LFMM	DBH, FH	Exonic		CDS	non-synonymous	asmbl_338	Loc_96757_Tr_1/1_Conf_1.000_Len_731	uncharacterized protein LOC115964765 [Quercus lobata]
Qrob_Chr07:14758627	LFMM	FAP, DBH, FH	Intergenic	157			asmbl_338	Loc_96757_Tr_1/1_Conf_1.000_Len_731	uncharacterized protein LOC115964765 [Quercus lobata]
Qrob_Chr07:17160914	LFMM	FSP, DBH	Exonic		CDS	non-synonymous	Qrob_T0333040.2	Loc_43249_Tr_1/1_Conf_1.000_Len_1359	uncharacterized protein LOC115984088 [Quercus lobata]
Qrob_Chr07:17160937	LFMM	BIO1	Exonic		CDS	non-synonymous	Qrob_T0333040.2	Loc_43249_Tr_1/1_Conf_1.000_Len_1359	uncharacterized protein LOC115984088 [Quercus lobata]
Qrob_Chr07:17161238	LFMM	Longitude, BIO1, BIO11, FSP, DBH, FH, FS	Exonic		intron		Qrob_T0333040.2	Loc_43249_Tr_1/1_Conf_1.000_Len_1359	uncharacterized protein LOC115984088 [Quercus lobata]
Qrob_Chr07:17161385	LFMM	IAP, FAP	Exonic		CDS	non-synonymous	Qrob_T0333040.2	Loc_43249_Tr_1/1_Conf_1.000_Len_1359	uncharacterized protein LOC115984088 [Quercus lobata]
Qrob_Chr07:18715218	LFMM	ISP, DBH, FH	Intergenic	197			asmbl_343	Loc_21823_Tr_6/8_Conf_0.474_Len_1453	protein POLYCHOME-like [Quercus lobata] XP_030925187.1 protein POLYCHOME-like [Quercus lobata]
Qrob_Chr07:19409419	LFMM	BIO1, BIO2, BIO11, FSP, FAP, DBH	Intergenic	176			asmbl_345	Loc_133189_Tr_1/1_Conf_1.000_Len_2334	uncharacterized protein LOC115951778 [Quercus lobata]
Qrob_Chr07:19409501	LFMM	IAP, FAP	Intergenic	94			asmbl_345	Loc_133189_Tr_1/1_Conf_1.000_Len_2334	uncharacterized protein LOC115951778 [Quercus lobata]
Qrob_Chr07:19410781	LFMM	FSP, DBH	Exonic		CDS	non-synonymous	asmbl_345	Loc_133189_Tr_1/1_Conf_1.000_Len_2334	uncharacterized protein LOC115951778 [Quercus lobata]
Qrob_Chr07:19411789	LFMM	BIO14	Exonic		CDS	synonymous	asmbl_345	Loc_133189_Tr_1/1_Conf_1.000_Len_2334	uncharacterized protein LOC115951778 [Quercus lobata]
Qrob_Chr07:19411907	LFMM	FS	Exonic		CDS	non-synonymous	asmbl_345	Loc_133189_Tr_1/1_Conf_1.000_Len_2334	uncharacterized protein LOC115951778 [Quercus lobata]
Qrob_Chr07:19412021	LFMM	FAP	Exonic		CDS	non-synonymous	asmbl_345	Loc_133189_Tr_1/1_Conf_1.000_Len_2334	uncharacterized protein LOC115951778 [Quercus lobata]
Qrob_Chr07:1944558	LFMM	IAP	Intergenic	138			asmbl_330	OCV3_prime_c56596; OCV4_rep_c27782; OCV4_rep_c7364	hypothetical protein CMV_014573 [Castanea mollissima]
Qrob_Chr07:1944572	LFMM	BIO14	Intergenic	152			asmbl_330	OCV3_prime_c56596; OCV4_rep_c27782; OCV4_rep_c7364	hypothetical protein CMV_014573 [Castanea mollissima]
Qrob_Chr07:20024809	LFMM	IAP, FAP	Exonic		five_prime_UTR		Qrob_T0407060.2	OCV3_prime_rep_c27276	60S ribosomal protein L37a-like [Hevea brasiliensis]
Qrob_Chr07:20025076	LFMM	FAP	Exonic		intron		Qrob_T0407060.2	OCV3_prime_rep_c27276	60S ribosomal protein L37a-like [Hevea brasiliensis]
Qrob_Chr07:2362311	LFMM	Latitude, BIO8, BIO14	Exonic		CDS	non-synonymous	asmbl_332	Loc_125277_Tr_1/1_Conf_1.000_Len_929	ethylene-responsive transcription factor WIN1-like [Quercus lobata]
Qrob_Chr07:2362904	LFMM	Latitude, BIO8, FAP, DBH, FH	Exonic		CDS	synonymous	asmbl_332	Loc_125277_Tr_1/1_Conf_1.000_Len_929	ethylene-responsive transcription factor WIN1-like [Quercus lobata]
Qrob_Chr07:23675222	LFMM	BIO1, ISP, FSP, DBH, FH, FS	Exonic		CDS	synonymous	Qrob_T0313290.2	OCV4_rep_c45266; Loc_137066_Tr_2/2_Conf_0.857_Len_746	disease resistance protein RPM1-like [Quercus lobata]
Qrob_Chr07:23675256	LFMM	Latitude, BIO8, IAP	Exonic		CDS	non-synonymous	Qrob_T0313290.2	OCV4_rep_c45266; Loc_137066_Tr_2/2_Conf_0.857_Len_746	disease resistance protein RPM1-like [Quercus lobata]
Qrob_Chr07:23675265	LFMM	FSP	Exonic		CDS	synonymous	Qrob_T0313290.2	OCV4_rep_c45266; Loc_137066_Tr_2/2_Conf_0.857_Len_746	disease resistance protein RPM1-like [Quercus lobata]
Qrob_Chr07:23675435	LFMM	FAP	Exonic		CDS	non-synonymous	Qrob_T0313290.2	OCV4_rep_c45266; Loc_137066_Tr_2/2_Conf_0.857_Len_746	disease resistance protein RPM1-like [Quercus lobata]
Qrob_Chr07:23675551	LFMM	IAP	Exonic		CDS	non-synonymous	Qrob_T0313290.2	OCV4_rep_c45266; Loc_137066_Tr_2/2_Conf_0.857_Len_746	disease resistance protein RPM1-like [Quercus lobata]
Qrob_Chr07:34392070	LFMM	FAP, DBH	Exonic		CDS	non-synonymous	Qrob_T0223800.2	OCV4_rep_c3565	probably inactive leucine-rich repeat receptor-like protein kinase IMK2 [Quercus lobata]
Qrob_Chr07:34661342	LFMM	BIO2	Intergenic	449			Qrob_T0383160.2	OCV3_prime_rep_c29162	ubiquitin-activating enzyme E1 1-like [Quercus suber]
Qrob_Chr07:38025546	LFMM	FAP	Intergenic	83			Qrob_T0131370.2	OCV4_rep_c39072	uncharacterized protein LOC115953421 [Quercus lobata]
Qrob_Chr07:38735046	LFMM	FAP	Exonic		intron		asmbl_363	OCV3_prime_rep_c32483	ER membrane protein complex subunit 4 [Quercus suber] XP_030951198.1 ER membrane protein complex subunit 4 [Quercus lobata]
Qrob_Chr07:38738320	LFMM	BIO12, IAP, FAP, FH	Intergenic	156			asmbl_363	OCV3_prime_rep_c32483	ER membrane protein complex subunit 4 [Quercus suber] XP_030951198.1 ER membrane protein complex subunit 4 [Quercus lobata]
Qrob_Chr07:45165981	LFMM	IAP, FAP	Exonic		CDS	non-synonymous	asmbl_367	Loc_1358_Tr_21/23_Conf_0.439_Len_3150	hypothetical protein CMV_027831 [Castanea mollissima]
Qrob_Chr07:45168896	LFMM	ISP, DBH, FH	Exonic		intron		asmbl_367	Loc_1358_Tr_21/23_Conf_0.439_Len_3150	hypothetical protein CMV_027831 [Castanea mollissima]
Qrob_Chr07:45169899	LFMM	FAP	Exonic		CDS	non-synonymous	asmbl_367	Loc_1358_Tr_21/23_Conf_0.439_Len_3150	hypothetical protein CMV_027831 [Castanea mollissima]
Qrob_Chr07:46652765	LFMM	Longitude, BIO1, BIO11	Intergenic	211			asmbl_368	OCV3_prime_rep_c30600	pectinesterase inhibitor 3-like [Quercus lobata]
Qrob_Chr07:46652823	LFMM	FAP	Intergenic	269			asmbl_368	OCV3_prime_rep_c30600	pectinesterase inhibitor 3-like [Quercus lobata]
Qrob_Chr07:47729705	LFMM	BIO12	Exonic		intron		Qrob_T0530060.2	OCV3_prime_rep_c36735	probable aquaporin PIP2-5 [Quercus lobata]
Qrob_Chr07:47730253	LFMM	BIO12, IAP, FSP, FAP	Exonic		intron		Qrob_T0530060.2	OCV3_prime_rep_c36735	probable aquaporin PIP2-5 [Quercus lobata]
Qrob_Chr07:47730347	LFMM	BIO8, FAP	Exonic		intron		Qrob_T0530060.2	OCV3_prime_rep_c36735	probable aquaporin PIP2-5 [Quercus lobata]
Qrob_Chr07:47731462	LFMM	ISP, FSP, DBH	Intergenic	412			Qrob_T0530060.2	OCV3_prime_rep_c36735	probable aquaporin PIP2-5 [Quercus lobata]
Qrob_Chr07:48265960	LFMM	FSP	Exonic		CDS	synonymous	Qrob_T0643680.2	OCV4_rep_c40330	putative disease resistance RPP13-like protein 1 [Quercus lobata]
Qrob_Chr07:49133963	LFMM	Longitude, BIO1, BIO12, IAP, FAP	Intergenic	77			Qrob_T0046070.2	OCV4_rep_c47158	LOW QUALITY PROTEIN: disease resistance protein RPP4-like [Quercus suber]
Qrob_Chr07:49134153	LFMM	BIO14	Exonic		CDS	synonymous	Qrob_T0046070.2	OCV4_rep_c47158	LOW QUALITY PROTEIN: disease resistance protein RPP4-like [Quercus suber]
Qrob_Chr07:49134321	LFMM	DBH, FH, FS	Exonic		CDS	synonymous	Qrob_T0046070.2	OCV4_rep_c47158	LOW QUALITY PROTEIN: disease resistance protein RPP4-like [Quercus suber]
Qrob_Chr07:49134458	LFMM	FSP, FS	Exonic		CDS	non-synonymous	Qrob_T0046070.2	OCV4_rep_c47158	LOW QUALITY PROTEIN: disease resistance protein RPP4-like [Quercus suber]
Qrob_Chr07:49134989	LFMM	BIO12, IAP, FAP, FS	Exonic		CDS	non-synonymous	Qrob_T0046070.2	OCV4_rep_c47158	LOW QUALITY PROTEIN: disease resistance protein RPP4-like [Quercus suber]
Qrob_Chr07:49168156	LFMM	Latitude, FSP, DBH, FH	Exonic		CDS	non-synonymous	Qrob_T0046040.2	OCV4_rep_c47158	LOW QUALITY PROTEIN: disease resistance protein RPP4-like [Quercus suber]
Qrob_Chr07:49168541	LFMM	BIO12, FH	Exonic		intron		Qrob_T0046040.2	OCV4_rep_c47158	LOW QUALITY PROTEIN: disease resistance protein RPP4-like [Quercus suber]
Qrob_Chr07:49379138	LFMM	FAP, FS	Exonic		intron		Qrob_T0160140.2	OCV4_rep_c19144	putative cyclin-A3-1 [Quercus lobata]
Qrob_Chr07:49381482	LFMM	IAP, FAP	Intergenic	203			Qrob_T0160140.2	OCV4_rep_c19144	putative cyclin-A3-1 [Quercus lobata]
Qrob_Chr07:50589315	LFMM	IAP, FAP	Exonic		CDS	non-synonymous	asmbl_387	OCV4_c8045	uncharacterized protein LOC103699041 [Phoenix dactylifera]
Qrob_Chr07:50590415	LFMM	IAP	Exonic		CDS	synonymous	asmbl_387	OCV4_c8045	uncharacterized protein LOC103699041 [Phoenix dactylifera]
Qrob_Chr07:50592185	LFMM	FSP	Exonic		CDS	non-synonymous	asmbl_387	OCV4_c8045	uncharacterized protein LOC103699041 [Phoenix dactylifera]
Qrob_Chr07:50988460	LFMM	IAP, FAP	Exonic		intron		Qrob_T0642460.2	OCV4_rep_c2721	probable mediator of RNA polymerase II transcription subunit 37e [Quercus lobata] XP_030926049.1 probable mediator of RNA polymerase II transcription subunit 37e [Quercus lobata]
Qrob_Chr07:50990028	LFMM	IAP	Intergenic	314			Qrob_T0642460.2	OCV4_rep_c2721	probable mediator of RNA polymerase II transcription subunit 37e [Quercus lobata] XP_030926049.1 probable mediator of RNA polymerase II transcription subunit 37e [Quercus lobata]
Qrob_Chr07:51210609	LFMM	FAP, FS	Intergenic	37			asmbl_390	OCV4_c29153	uncharacterized protein At3g17950 isoform X3 [Quercus lobata]
Qrob_Chr07:51213366	LFMM	FSP	Intergenic	330			asmbl_390	OCV4_c29153	uncharacterized protein At3g17950 isoform X3 [Quercus lobata]
Qrob_Chr07:51213422	LFMM	FSP	Intergenic	386			asmbl_390	OCV4_c29153	uncharacterized protein At3g17950 isoform X3 [Quercus lobata]
Qrob_Chr07:51382259	LFMM	BIO8, BIO11, BIO14, IAP	Intergenic	425			Qrob_T0576730.2	OCV4_c24292	kinesin-like protein KIN-10B isoform X1 [Quercus lobata]
Qrob_Chr07:51382606	LFMM	FSP, DBH, FH	Intergenic	78			Qrob_T0576730.2	OCV4_c24292	kinesin-like protein KIN-10B isoform X1 [Quercus lobata]
Qrob_Chr07:51382676	LFMM	BIO8	Intergenic	8			Qrob_T0576730.2	OCV4_c24292	kinesin-like protein KIN-10B isoform X1 [Quercus lobata]
Qrob_Chr07:6781417	LFMM	IAP	Exonic		CDS	non-synonymous	asmbl_334	OCV4_rep_c22203	LOW QUALITY PROTEIN: uncharacterized protein LOC115994850 [Quercus lobata]
Qrob_Chr07:6781494	LFMM	IAP	Exonic		CDS	synonymous	asmbl_334	OCV4_rep_c22203	LOW QUALITY PROTEIN: uncharacterized protein LOC115994850 [Quercus lobata]
Qrob_Chr07:6782236	LFMM	DBH	Exonic		CDS	non-synonymous	asmbl_334	OCV4_rep_c22203	LOW QUALITY PROTEIN: uncharacterized protein LOC115994850 [Quercus lobata]
Qrob_Chr07:6782492	LFMM	FAP, DBH, FH	Exonic		CDS	synonymous	asmbl_334	OCV4_rep_c22203	LOW QUALITY PROTEIN: uncharacterized protein LOC115994850 [Quercus lobata]
Qrob_Chr07:6784615	LFMM	IAP	Exonic		CDS	synonymous	asmbl_334	OCV4_rep_c22203	LOW QUALITY PROTEIN: uncharacterized protein LOC115994850 [Quercus lobata]
Qrob_Chr07:6784720	BayeScan		Exonic		CDS	non-synonymous	asmbl_334	OCV4_rep_c22203	LOW QUALITY PROTEIN: uncharacterized protein LOC115994850 [Quercus lobata]
Qrob_Chr07:6785550	LFMM	IAP, FAP	Exonic		CDS	non-synonymous	asmbl_334	OCV4_rep_c22203	LOW QUALITY PROTEIN: uncharacterized protein LOC115994850 [Quercus lobata]
Qrob_Chr07:6785861	LFMM	DBH, FH, FS	Exonic		CDS	non-synonymous	asmbl_334	OCV4_rep_c22203	LOW QUALITY PROTEIN: uncharacterized protein LOC115994850 [Quercus lobata]
Qrob_Chr07:6785923	LFMM	FAP	Exonic		CDS	non-synonymous	asmbl_334	OCV4_rep_c22203	LOW QUALITY PROTEIN: uncharacterized protein LOC115994850 [Quercus lobata]
Qrob_Chr07:6786311	LFMM	Latitude, BIO12, BIO14	Exonic		CDS	non-synonymous	asmbl_334	OCV4_rep_c22203	LOW QUALITY PROTEIN: uncharacterized protein LOC115994850 [Quercus lobata]
Qrob_Chr08:11432684	LFMM	BIO14	Intergenic	138			asmbl_406	OCV4_rep_c12842	hypothetical protein CMV_025037 [Castanea mollissima]
Qrob_Chr08:11432795	LFMM	IAP	Intergenic	27			asmbl_406	OCV4_rep_c12842	hypothetical protein CMV_025037 [Castanea mollissima]
Qrob_Chr08:11433325	LFMM	IAP, FAP	Exonic		CDS	synonymous	asmbl_406	OCV4_rep_c12842	hypothetical protein CMV_025037 [Castanea mollissima]
Qrob_Chr08:11433484	LFMM	FSP	Exonic		CDS	synonymous	asmbl_406	OCV4_rep_c12842	hypothetical protein CMV_025037 [Castanea mollissima]
Qrob_Chr08:12278762	LFMM	BIO2, BIO12, FSP	Exonic		intron		asmbl_406	OCV4_rep_c12842	hypothetical protein CMV_025037 [Castanea mollissima]
Qrob_Chr08:132713	LFMM	Latitude, BIO8	Exonic		CDS	non-synonymous	Qrob_T0201840.2	OCV4_rep_c23229	uncharacterized protein LOC115954421 [Quercus lobata]
Qrob_Chr08:16154642	LFMM	BIO1, FS	Intergenic	434			Qrob_T0573220.2	OCV3_prime_rep_c37034	thiamine thiazole synthase, chloroplastic-like [Quercus lobata]
Qrob_Chr08:16156885	LFMM	ISP, FSP, FS	Exonic		intron		Qrob_T0573220.2	OCV3_prime_rep_c37034	thiamine thiazole synthase, chloroplastic-like [Quercus lobata]
Qrob_Chr08:16708613	LFMM	IAP, FAP	Intergenic	37			Qrob_T0669830.2	Loc_122805_Tr_3/3_Conf_0.600_Len_1202	NEP1-interacting protein-like 1 [Quercus lobata]
Qrob_Chr08:17538530	LFMM	FSP	Exonic		intron		Qrob_T0717720.2	OCV3_prime_c1043	polycomb group protein FERTILIZATION-INDEPENDENT ENDOSPERM-like [Quercus suber] XP_030928465.1 polycomb group protein FIE1-like [Quercus lobata] XP_030931778.1 polycomb group protein FIE1-like [Quercus lobata]
Qrob_Chr08:19255331	LFMM	BIO2	Exonic		intron		Qrob_T0033980.2	OCV4_rep_c17965	rop guanine nucleotide exchange factor 2 [Quercus lobata]
Qrob_Chr08:19256006	LFMM	IAP	Exonic		CDS	non-synonymous	Qrob_T0033980.2	OCV4_rep_c17965	rop guanine nucleotide exchange factor 2 [Quercus lobata]
Qrob_Chr08:19256575	LFMM	IAP	Exonic		intron		Qrob_T0033980.2	OCV4_rep_c17965	rop guanine nucleotide exchange factor 2 [Quercus lobata]
Qrob_Chr08:19256860	LFMM	Latitude, BIO8, FS	Exonic		CDS	non-synonymous	Qrob_T0033980.2	OCV4_rep_c17965	rop guanine nucleotide exchange factor 2 [Quercus lobata]
Qrob_Chr08:24040329	LFMM	FAP	Exonic		CDS	non-synonymous	Qrob_T0458050.2	OCV3_prime_rep_c61377	CSC1-like protein ERD4 [Quercus lobata]
Qrob_Chr08:26617209	LFMM	Latitude, ISP	Exonic		intron		Qrob_T0176950.2	Loc_13809_Tr_4/7_Conf_0.381_Len_2196	probable protein phosphatase 2C 80 isoform X2 [Quercus lobata]
Qrob_Chr08:26618575	LFMM	Latitude, BIO8, ISP, IAP, FS	Exonic		intron		Qrob_T0176950.2	Loc_13809_Tr_4/7_Conf_0.381_Len_2196	probable protein phosphatase 2C 80 isoform X2 [Quercus lobata]
Qrob_Chr08:26619404	LFMM	IAP	Intergenic	264			Qrob_T0176950.2	Loc_13809_Tr_4/7_Conf_0.381_Len_2196	probable protein phosphatase 2C 80 isoform X2 [Quercus lobata]
Qrob_Chr08:2816273	LFMM	ISP, FSP, DBH, FH, FS	Exonic		intron		Qrob_T0137740.2	OCV3_prime_rep_c26896	heat shock cognate protein 80 [Quercus lobata]
Qrob_Chr08:2908888	LFMM	BIO14	Intergenic	386			Qrob_T0137680.2	OCV4_rep_c27814	kinesin-like protein KIN-14F [Quercus lobata]
Qrob_Chr08:2918214	LFMM	BIO12, IAP, FAP	Exonic		intron		Qrob_T0137680.2	OCV4_rep_c27814	kinesin-like protein KIN-14F [Quercus lobata]
Qrob_Chr08:32133886	LFMM	BIO14	Exonic		CDS	non-synonymous	asmbl_419	OCV4_rep_c3630	phytochrome C [Quercus lobata] XP_030928624.1 phytochrome C [Quercus lobata] XP_030928625.1 phytochrome C [Quercus lobata] XP_030928626.1 phytochrome C [Quercus lobata]
Qrob_Chr08:32134044	LFMM	FAP, DBH	Exonic		CDS	non-synonymous	asmbl_419	OCV4_rep_c3630	phytochrome C [Quercus lobata] XP_030928624.1 phytochrome C [Quercus lobata] XP_030928625.1 phytochrome C [Quercus lobata] XP_030928626.1 phytochrome C [Quercus lobata]
Qrob_Chr08:32134918	LFMM	FS	Exonic		intron		asmbl_419	OCV4_rep_c3630	phytochrome C [Quercus lobata] XP_030928624.1 phytochrome C [Quercus lobata] XP_030928625.1 phytochrome C [Quercus lobata] XP_030928626.1 phytochrome C [Quercus lobata]
Qrob_Chr08:32135013	LFMM	Latitude, BIO8, BIO12, IAP, FAP, DBH, FS	Exonic		intron		asmbl_419	OCV4_rep_c3630	phytochrome C [Quercus lobata] XP_030928624.1 phytochrome C [Quercus lobata] XP_030928625.1 phytochrome C [Quercus lobata] XP_030928626.1 phytochrome C [Quercus lobata]
Qrob_Chr08:32139740	LFMM	FS	Exonic		CDS	synonymous	asmbl_419	OCV4_rep_c3630	phytochrome C [Quercus lobata] XP_030928624.1 phytochrome C [Quercus lobata] XP_030928625.1 phytochrome C [Quercus lobata] XP_030928626.1 phytochrome C [Quercus lobata]
Qrob_Chr08:32517655	LFMM	IAP	Exonic		intron		Qrob_T0505050.2	Loc_18639_Tr_3/5_Conf_0.250_Len_1571	basic leucine zipper 61-like [Quercus lobata]
Qrob_Chr08:33346354	LFMM	FS	Intergenic	344			asmbl_421	Loc_15273_Tr_1/1_Conf_1.000_Len_1762	cytochrome b561 and DOMON domain-containing protein At2g04850 [Quercus lobata]
Qrob_Chr08:33983676	LFMM	IAP	Intergenic	435			Qrob_T0585140.2	OCV4_c29164	uncharacterized protein LOC111986794 [Quercus suber]
Qrob_Chr08:35252963	LFMM	BIO2	Exonic		intron		Qrob_T0656150.2	OCV4_rep_c28112	hypothetical protein CMV_021104 [Castanea mollissima]
Qrob_Chr08:37616265	LFMM	IAP, FAP	Intergenic	34			Qrob_T0613620.2	Loc_31791_Tr_1/1_Conf_1.000_Len_2162	indole-3-acetic acid-amido synthetase GH3.6-like [Quercus lobata]
Qrob_Chr08:39799253	LFMM	BIO12, IAP, FAP, FS	Exonic		CDS	non-synonymous	asmbl_429	OCV4_rep_c10304
Qrob_Chr08:39799496	LFMM	IAP, FAP	Intergenic	154			asmbl_429	OCV4_rep_c10304
Qrob_Chr08:40465845	LFMM	IAP	Exonic		CDS	synonymous	Qrob_T0636880.2	Loc_33869_Tr_1/2_Conf_0.667_Len_2450	sister chromatid cohesion 1 protein 3 [Quercus lobata]
Qrob_Chr08:40468534	LFMM	FSP	Exonic		intron		Qrob_T0636880.2	Loc_33869_Tr_1/2_Conf_0.667_Len_2450	sister chromatid cohesion 1 protein 3 [Quercus lobata]
Qrob_Chr08:40469220	LFMM	FAP	Exonic		five_prime_UTR		Qrob_T0636880.2	Loc_33869_Tr_1/2_Conf_0.667_Len_2450	sister chromatid cohesion 1 protein 3 [Quercus lobata]
Qrob_Chr08:40469303	LFMM	BIO14	Intergenic	77			Qrob_T0636880.2	Loc_33869_Tr_1/2_Conf_0.667_Len_2450	sister chromatid cohesion 1 protein 3 [Quercus lobata]
Qrob_Chr08:41176576	LFMM	BIO8, IAP, FAP	Exonic		intron		Qrob_T0446440.2	OCV4_rep_c26863	expansin-B3-like [Quercus lobata]
Qrob_Chr08:41176721	LFMM	BIO12	Exonic		intron		Qrob_T0446440.2	OCV4_rep_c26863	expansin-B3-like [Quercus lobata]
Qrob_Chr08:41786195	LFMM	BIO8	Exonic		five_prime_UTR		Qrob_T0462440.2	Loc_83625_Tr_1/1_Conf_1.000_Len_402
Qrob_Chr08:41786332	LFMM	BIO12, FS	Exonic		five_prime_UTR		Qrob_T0462440.2	Loc_83625_Tr_1/1_Conf_1.000_Len_402
Qrob_Chr08:42617162	LFMM	DBH	Exonic		intron		asmbl_434	OCV4_rep_c23941; Loc_726_Tr_3/7_Conf_0.389_Len_1387	probable O-methyltransferase 3 [Quercus suber]
Qrob_Chr08:42618062	LFMM	BIO8	Exonic		CDS	non-synonymous	asmbl_434	OCV4_rep_c23941; Loc_726_Tr_3/7_Conf_0.389_Len_1387
Qrob_Chr08:44232611	LFMM	DBH, FH	Intergenic	301			Qrob_T0083090.2	OCV4_rep_c27180; OCV4_rep_c6470	protein TPX2-like isoform X3 [Quercus lobata]
Qrob_Chr08:44235394	LFMM	FSP, FS	Exonic		intron		Qrob_T0083090.2	OCV4_rep_c27180; OCV4_rep_c6470	protein TPX2-like isoform X3 [Quercus lobata]
Qrob_Chr08:44238739	LFMM	Latitude, BIO8, ISP, IAP, FSP, FS	Intergenic	301			Qrob_T0083090.2	OCV4_rep_c27180; OCV4_rep_c6470	protein TPX2-like isoform X3 [Quercus lobata]
Qrob_Chr08:44238748	LFMM	BIO11	Intergenic	310			Qrob_T0083090.2	OCV4_rep_c27180; OCV4_rep_c6470	protein TPX2-like isoform X3 [Quercus lobata]
Qrob_Chr08:46388320	LFMM	FS	Intergenic	200			asmbl_438	OCV4_rep_c25292	UDP-glycosyltransferase 13-like [Quercus suber]
Qrob_Chr08:48606070	LFMM	FS	Intergenic	56			asmbl_443	OCV3_prime_c62511	U11/U12 small nuclear ribonucleoprotein 35 kDa protein isoform X2 [Quercus lobata]
Qrob_Chr08:49092328	LFMM	Latitude, BIO8, FAP, FS	Intergenic	358			Qrob_T0227580.2	Loc_110244_Tr_1/1_Conf_1.000_Len_292	phytoene synthase 2, chloroplastic-like [Quercus lobata]
Qrob_Chr08:49097534	LFMM	IAP, FAP	Intergenic	154			Qrob_T0227570.2	Loc_101697_Tr_3/4_Conf_0.250_Len_554	phytoene synthase 2, chloroplastic-like [Quercus lobata]
Qrob_Chr08:51100081	LFMM	IAP, FAP	Exonic		intron		Qrob_T0437630.2	OCV4_rep_c28833	laccase-6 [Quercus lobata]
Qrob_Chr08:51555000	LFMM	Latitude, BIO1, BIO8, BIO12, FAP, DBH, FS	Intergenic	32			asmbl_448	OCV4_rep_c25664	extensin [Quercus lobata]
Qrob_Chr08:51940124	LFMM	FS	Exonic		CDS	non-synonymous	asmbl_449	OCV4_rep_c20845
Qrob_Chr08:51940179	LFMM	DBH	Exonic		CDS	non-synonymous	asmbl_449	OCV4_rep_c20845
Qrob_Chr08:51940269	LFMM	Latitude, BIO1, BIO8, BIO12, FAP, DBH, FH, FS	Exonic		CDS	synonymous	asmbl_449	OCV4_rep_c20845
Qrob_Chr08:51940330	LFMM	FSP, FAP, FS	Intergenic	35			asmbl_449	OCV4_rep_c20845
Qrob_Chr08:53314207	LFMM	Longitude, BIO1, BIO2, BIO11, BIO12	Exonic		intron		asmbl_450	OCV3_prime_rep_c67947	putative leucine-rich repeat receptor-like serine/threonine-protein kinase At2g19230 [Quercus lobata] XP_030949058.1 putative leucine-rich repeat receptor-like serine/threonine-protein kinase At2g19230 [Quercus lobata]
Qrob_Chr08:53316019	LFMM	FSP	Exonic		intron		asmbl_450	OCV3_prime_rep_c67947	putative leucine-rich repeat receptor-like serine/threonine-protein kinase At2g19230 [Quercus lobata] XP_030949058.1 putative leucine-rich repeat receptor-like serine/threonine-protein kinase At2g19230 [Quercus lobata]
Qrob_Chr08:54429672	LFMM	IAP	Exonic		CDS	non-synonymous	Qrob_T0140160.2	OCV4_c23596	subtilisin-like protease SBT1.1 [Quercus lobata]
Qrob_Chr08:5607441	LFMM	Latitude, BIO1, BIO8, BIO12, FS	Exonic		CDS	synonymous	Qrob_T0510980.2	OCV3_prime_rep_c39158	peroxidase 64-like [Quercus lobata]
Qrob_Chr08:5607514	LFMM	ISP, FSP, DBH, FH	Exonic		CDS	non-synonymous	Qrob_T0510980.2	OCV3_prime_rep_c39158	peroxidase 64-like [Quercus lobata]
Qrob_Chr08:5607517	LFMM	IAP, FAP	Exonic		CDS	non-synonymous	Qrob_T0510980.2	OCV3_prime_rep_c39158	peroxidase 64-like [Quercus lobata]
Qrob_Chr08:5619243	LFMM	ISP, DBH, FH	Exonic		intron		Qrob_T0510990.2	OCV4_rep_c25004	expansin-A11 [Quercus suber]
Qrob_Chr08:56433152	LFMM	BIO2, BIO12, IAP, FAP	Exonic		intron		asmbl_452	Loc_94426_Tr_2/2_Conf_0.667_Len_508	5'-adenylylsulfate reductase 3, chloroplastic-like [Quercus lobata]
Qrob_Chr08:56433228	LFMM	FS	Exonic		intron		asmbl_452	Loc_94426_Tr_2/2_Conf_0.667_Len_508	5'-adenylylsulfate reductase 3, chloroplastic-like [Quercus lobata]
Qrob_Chr08:56433435	LFMM	DBH	Exonic		CDS	non-synonymous	asmbl_452	Loc_94426_Tr_2/2_Conf_0.667_Len_508	5'-adenylylsulfate reductase 3, chloroplastic-like [Quercus lobata]
Qrob_Chr08:56433673	LFMM	BIO12, FAP, FS	Intergenic	36			asmbl_452	Loc_94426_Tr_2/2_Conf_0.667_Len_508	5'-adenylylsulfate reductase 3, chloroplastic-like [Quercus lobata]
Qrob_Chr08:57402282	LFMM	FSP	Exonic		three_prime_UTR		Qrob_T0017200.2	OCV3_prime_c20178	probable histone H2B.3 [Quercus lobata]
Qrob_Chr08:57402305	LFMM	Latitude, BIO8, BIO11, BIO12, BIO14, FAP, DBH, FH	Exonic		three_prime_UTR		Qrob_T0017200.2	OCV3_prime_c20178	probable histone H2B.3 [Quercus lobata]
Qrob_Chr08:57402629	LFMM	BIO12, FAP, DBH, FH	Exonic		CDS	synonymous	Qrob_T0017200.2	OCV3_prime_c20178	probable histone H2B.3 [Quercus lobata]
Qrob_Chr08:57548162	LFMM	FAP	Exonic		intron		Qrob_T0017140.2	Loc_71806_Tr_1/3_Conf_0.571_Len_2272	4-coumarate--CoA ligase-like 5 [Quercus lobata]
Qrob_Chr08:57548806	LFMM	Latitude, BIO8, BIO11, BIO14, IAP, FH	Exonic		CDS	non-synonymous	Qrob_T0017140.2	Loc_71806_Tr_1/3_Conf_0.571_Len_2272	4-coumarate--CoA ligase-like 5 [Quercus lobata]
Qrob_Chr08:57756453	LFMM	Latitude, BIO8, BIO12, IAP, FAP, DBH, FH	Intergenic	12			asmbl_456	OCV4_rep_c1170; Loc_46197_Tr_1/1_Conf_1.000_Len_1070; Loc_5499_Tr_1/10_Conf_0.296_Len_2327	probable pectate lyase 5 [Quercus lobata]
Qrob_Chr08:57759289	LFMM	BIO2, FSP	Exonic		CDS	non-synonymous	asmbl_456	OCV4_rep_c1170; Loc_46197_Tr_1/1_Conf_1.000_Len_1070; Loc_5499_Tr_1/10_Conf_0.296_Len_2327	probable pectate lyase 5 [Quercus lobata]
Qrob_Chr08:58846429	LFMM	FAP	Intergenic	147			asmbl_458	OCV4_rep_c4578	uncharacterized protein LOC112038917 [Quercus suber] XP_030972559.1 uncharacterized protein LOC115992495 [Quercus lobata]
Qrob_Chr08:61082036	LFMM	BIO14, IAP, FS	Exonic		intron		asmbl_460	OCV4_rep_c9606	chlorophyll a-b binding protein 6, chloroplastic [Quercus lobata]
Qrob_Chr08:61082404	LFMM	BIO14, FSP	Exonic		intron		asmbl_460	OCV4_rep_c9606	chlorophyll a-b binding protein 6, chloroplastic [Quercus lobata]
Qrob_Chr08:61773353	LFMM	FSP	Exonic		intron		Qrob_T0454760.2	OCV4_rep_c12996	probable RNA-binding protein ARP1 isoform X2 [Quercus lobata]
Qrob_Chr08:6182512	LFMM	FAP	Exonic		intron		Qrob_T0249480.2	OCV3_prime_rep_c53225	40S ribosomal protein S8-like isoform X1 [Quercus suber] XP_023910980.1 40S ribosomal protein S8-like isoform X2 [Quercus suber] XP_023910981.1 40S ribosomal protein S8-like [Quercus suber]
Qrob_Chr08:6444547	LFMM	FSP, DBH	Intergenic	288			asmbl_401	Loc_91734_Tr_2/2_Conf_0.667_Len_705	F-box/LRR-repeat protein At3g48880-like isoform X3 [Quercus lobata]
Qrob_Chr08:64969509	LFMM	IAP	Intergenic	89			Qrob_T0201470.2	OCV4_rep_c10967	ribulose bisphosphate carboxylase/oxygenase activase, chloroplastic isoform X2 [Quercus lobata]
Qrob_Chr08:64971116	LFMM	ISP	Exonic		CDS	non-synonymous	Qrob_T0201470.2	OCV4_rep_c10967	ribulose bisphosphate carboxylase/oxygenase activase, chloroplastic isoform X2 [Quercus lobata]
Qrob_Chr08:64971923	LFMM	FAP	Exonic		intron		Qrob_T0201470.2	OCV4_rep_c10967	ribulose bisphosphate carboxylase/oxygenase activase, chloroplastic isoform X2 [Quercus lobata]
Qrob_Chr08:65217430	LFMM	FSP	Exonic		intron		Qrob_T0590220.2	OCV3_prime_rep_c50012; OCV3_prime_c10707	PREDICTED: ultraviolet-B receptor UVR8-like isoform X3 [Juglans regia]
Qrob_Chr08:66166149	LFMM	FS	Exonic		five_prime_UTR		Qrob_T0303850.2	OCV4_rep_c10021	18.1 kDa class I heat shock protein-like [Quercus suber] CAB36910.1 heat shock protein 17.4 [Quercus suber]
Qrob_Chr08:70351223	LFMM	IAP	Intergenic	170			asmbl_473	OCV3_prime_rep_c46858	transcription elongation factor TFIIS [Quercus lobata]
Qrob_Chr08:8069805	LFMM	FS	Intergenic	86			asmbl_402	Loc_83727_Tr_1/1_Conf_1.000_Len_793
Qrob_Chr08:8069879	LFMM	FAP	Intergenic	12			asmbl_402	Loc_83727_Tr_1/1_Conf_1.000_Len_793
Qrob_Chr08:8070163	LFMM	BIO8	Exonic		CDS	synonymous	asmbl_402	Loc_83727_Tr_1/1_Conf_1.000_Len_793
Qrob_Chr08:8669777	LFMM	Latitude, BIO8, FSP	Exonic		CDS	non-synonymous	Qrob_T0296830.2	OCV4_c28958	GDSL esterase/lipase At5g45670-like [Quercus suber]
Qrob_Chr08:8671880	LFMM	BIO1, FS	Exonic		intron		Qrob_T0296830.2	OCV4_c28958	GDSL esterase/lipase At5g45670-like [Quercus suber]
Qrob_Chr08:8672497	LFMM	FAP, DBH, FH	Exonic		intron		Qrob_T0296830.2	OCV4_c28958	GDSL esterase/lipase At5g45670-like [Quercus suber]
Qrob_Chr09:13498869	LFMM	Longitude, BIO1, BIO11	Intergenic	259			Qrob_T0396680.2	OCV3_prime_rep_c67698; OCV4_rep_c11432	aspartyl protease AED3 [Quercus lobata]
Qrob_Chr09:13499554	LFMM	BIO8	Exonic		CDS	non-synonymous	Qrob_T0396680.2	OCV3_prime_rep_c67698; OCV4_rep_c11432	aspartyl protease AED3 [Quercus lobata]
Qrob_Chr09:14132517	LFMM	FSP	Exonic		CDS	non-synonymous	Qrob_T0542810.2	OCV3_prime_rep_c25819	heat shock protein 83-like [Quercus suber]
Qrob_Chr09:14133589	LFMM	BIO1, FS	Exonic		intron		Qrob_T0542810.2	OCV3_prime_rep_c25819	heat shock protein 83-like [Quercus suber]
Qrob_Chr09:14134406	LFMM	FSP, FS	Exonic		CDS	non-synonymous	Qrob_T0542810.2	OCV3_prime_rep_c25819	heat shock protein 83-like [Quercus suber]
Qrob_Chr09:14888222	LFMM	DBH, FH	Exonic		intron		Qrob_T0372610.2	Loc_33562_Tr_1/1_Conf_1.000_Len_895	heavy metal-associated isoprenylated plant protein 31 [Quercus lobata]
Qrob_Chr09:14888257	LFMM	BIO12, IAP, FAP, FS	Exonic		intron		Qrob_T0372610.2	Loc_33562_Tr_1/1_Conf_1.000_Len_895	heavy metal-associated isoprenylated plant protein 31 [Quercus lobata]
Qrob_Chr09:19966563	LFMM	FSP, FAP, DBH, FH, FS	Exonic		CDS	non-synonymous	asmbl_496	Loc_66503_Tr_1/1_Conf_1.000_Len_970
Qrob_Chr09:30433560	LFMM	Latitude, BIO8, BIO12, FAP, FS	Exonic		CDS	non-synonymous	asmbl_499	OCV4_c16922	DDE-type integrase/transposase/recombinase [Bacillus coagulans] NCG69336.1 DDE-type integrase/transposase/recombinase [Bacillus coagulans]
Qrob_Chr09:30433570	LFMM	Latitude	Exonic		CDS	non-synonymous	asmbl_499	OCV4_c16922	DDE-type integrase/transposase/recombinase [Bacillus coagulans] NCG69336.1 DDE-type integrase/transposase/recombinase [Bacillus coagulans]
Qrob_Chr09:30434380	LFMM	BIO2, FSP	Exonic		CDS	non-synonymous	asmbl_499	OCV4_c16922	DDE-type integrase/transposase/recombinase [Bacillus coagulans] NCG69336.1 DDE-type integrase/transposase/recombinase [Bacillus coagulans]
Qrob_Chr09:30434794	LFMM	FAP, DBH	Exonic		CDS	non-synonymous	asmbl_499	OCV4_c16922	DDE-type integrase/transposase/recombinase [Bacillus coagulans] NCG69336.1 DDE-type integrase/transposase/recombinase [Bacillus coagulans]
Qrob_Chr09:30434882	LFMM	FAP	Exonic		CDS	non-synonymous	asmbl_499	OCV4_c16922	DDE-type integrase/transposase/recombinase [Bacillus coagulans] NCG69336.1 DDE-type integrase/transposase/recombinase [Bacillus coagulans]
Qrob_Chr09:30606275	LFMM	BIO14, ISP, DBH, FH, FS	Intergenic	207			Qrob_T0543980.2	OCV3_prime_c8271	magnesium dechelatase SGRL, chloroplastic-like isoform X1 [Quercus lobata] XP_030936893.1 magnesium dechelatase SGRL, chloroplastic isoform X1 [Quercus lobata]
Qrob_Chr09:31443679	LFMM	Latitude, BIO8, BIO12, FAP, FS	Exonic		intron		Qrob_T0186350.2	OCV4_rep_c1388	aldehyde dehydrogenase family 3 member H1 [Quercus lobata]
Qrob_Chr09:31698829	LFMM	IAP	Intergenic	88			Qrob_T0186460.2	Loc_75495_Tr_2/2_Conf_0.889_Len_1375	hypothetical protein CMV_015583 [Castanea mollissima]
Qrob_Chr09:31699541	LFMM	Longitude, BIO1, BIO11	Exonic		intron		Qrob_T0186460.2	Loc_75495_Tr_2/2_Conf_0.889_Len_1375	hypothetical protein CMV_015583 [Castanea mollissima]
Qrob_Chr09:31701595	LFMM	BIO14, FSP, FS	Exonic		intron		Qrob_T0186460.2	Loc_75495_Tr_2/2_Conf_0.889_Len_1375	hypothetical protein CMV_015583 [Castanea mollissima]
Qrob_Chr09:31701629	LFMM	BIO12, IAP, FAP	Exonic		intron		Qrob_T0186460.2	Loc_75495_Tr_2/2_Conf_0.889_Len_1375	hypothetical protein CMV_015583 [Castanea mollissima]
Qrob_Chr09:334801	LFMM	Latitude, BIO8, BIO12, FAP, DBH, FH, FS	Exonic		intron		Qrob_T0486550.2	OCV4_rep_c19568	chlorophyll a-b binding protein CP26, chloroplastic [Quercus lobata]
Qrob_Chr09:34357826	LFMM	BIO12, IAP	Exonic		intron		Qrob_T0098230.2	OCV4_c22788	protein NRT1/ PTR FAMILY 4.6 isoform X2 [Quercus lobata]
Qrob_Chr09:36615408	LFMM	FS	Intergenic	115			Qrob_T0369500.2	OCV4_rep_c11256	uncharacterized protein LOC115960447 [Quercus lobata]
Qrob_Chr09:36616500	LFMM	IAP	Exonic		five_prime_UTR		Qrob_T0369500.2	OCV4_rep_c11256	uncharacterized protein LOC115960447 [Quercus lobata]
Qrob_Chr09:3800690	LFMM	BIO12, FAP, DBH, FH, FS	Intergenic	329			Qrob_T0363790.2	OCV3_prime_c20135	uncharacterized protein LOC112006541 [Quercus suber]
Qrob_Chr09:39069687	LFMM	Latitude, BIO8, BIO12, FAP, DBH, FH, FS	Exonic		CDS	non-synonymous	Qrob_T0135850.2	OCV4_rep_c11508	BnaC08g50110D [Brassica napus] VDD59522.1 unnamed protein product [Brassica oleracea]
Qrob_Chr09:41006445	LFMM	DBH	Exonic		intron		Qrob_T0489140.2	OCV4_rep_c5377; Loc_48346_Tr_1/1_Conf_1.000_Len_1448	protein LONGIFOLIA 1 [Quercus lobata]
Qrob_Chr09:43164538	LFMM	FSP	Intergenic	231			asmbl_512	Loc_20061_Tr_2/4_Conf_0.500_Len_1375	uncharacterized protein LOC115959369 [Quercus lobata]
Qrob_Chr09:43164865	LFMM	FH, FS	Exonic		CDS	synonymous	asmbl_512	Loc_20061_Tr_2/4_Conf_0.500_Len_1375	uncharacterized protein LOC115959369 [Quercus lobata]
Qrob_Chr09:43165744	LFMM	FS	Exonic		CDS	non-synonymous	asmbl_512	Loc_20061_Tr_2/4_Conf_0.500_Len_1375	uncharacterized protein LOC115959369 [Quercus lobata]
Qrob_Chr09:46403617	LFMM	BIO12	Exonic		CDS	non-synonymous	asmbl_515	OCV4_rep_c39917	PREDICTED: receptor-like protein 12 isoform X1 [Vitis vinifera]
Qrob_Chr09:46404098	LFMM	BIO8, BIO14, FS	Exonic		CDS	synonymous	asmbl_515	OCV4_rep_c39917	PREDICTED: receptor-like protein 12 isoform X1 [Vitis vinifera]
Qrob_Chr09:46404242	LFMM	BIO1, FSP, FS	Exonic		CDS	non-synonymous	asmbl_515	OCV4_rep_c39917	PREDICTED: receptor-like protein 12 isoform X1 [Vitis vinifera]
Qrob_Chr09:46404385	LFMM	Longitude, BIO1, BIO11	Exonic		CDS	non-synonymous	asmbl_515	OCV4_rep_c39917	PREDICTED: receptor-like protein 12 isoform X1 [Vitis vinifera]
Qrob_Chr09:46404935	LFMM	FAP, FS	Exonic		CDS	non-synonymous	asmbl_515	OCV4_rep_c39917	PREDICTED: receptor-like protein 12 isoform X1 [Vitis vinifera]
Qrob_Chr09:46405338	LFMM	BIO14	Exonic		CDS	synonymous	asmbl_515	OCV4_rep_c39917	PREDICTED: receptor-like protein 12 isoform X1 [Vitis vinifera]
Qrob_Chr09:46405413	LFMM	Longitude, BIO1, BIO8, BIO11, FSP, FAP, FH, FS	Exonic		CDS	synonymous	asmbl_515	OCV4_rep_c39917	PREDICTED: receptor-like protein 12 isoform X1 [Vitis vinifera]
Qrob_Chr09:46406562	LFMM	IAP, FAP	Intergenic	301			asmbl_515	OCV4_rep_c39917	PREDICTED: receptor-like protein 12 isoform X1 [Vitis vinifera]
Qrob_Chr09:5457106	LFMM	BIO12, FSP, FAP	Intergenic	276			asmbl_482	OCV3_prime_c10121	zinc-finger homeodomain protein 2-like [Quercus lobata]
Qrob_Chr09:5992556	LFMM	FSP, DBH, FH	Intergenic	277			Qrob_T0375660.2	OCV4_rep_c10718	uncharacterized protein LOC112029581 [Quercus suber]
Qrob_Chr09:6209238	LFMM	BIO11, ISP, FSP, DBH, FH	Exonic		CDS	non-synonymous	asmbl_485	Loc_25134_Tr_1/1_Conf_1.000_Len_225	uncharacterized protein LOC115960614 [Quercus lobata]
Qrob_Chr09:881732	LFMM	Latitude, BIO8, BIO12, FAP, FS	Exonic		CDS	non-synonymous	asmbl_476	OCV4_rep_c2183; OCV3_prime_c18654	cysteine protease XCP1-like [Quercus lobata]
Qrob_Chr09:8864707	LFMM	Latitude, BIO8, FAP, FS	Exonic		five_prime_UTR		Qrob_T0404240.2	OCV4_rep_c21826	protein IQ-DOMAIN 14-like isoform X1 [Quercus lobata] XP_030937106.1 protein IQ-DOMAIN 14-like isoform X1 [Quercus lobata]
Qrob_Chr09:9388840	LFMM	FSP	Exonic		CDS	non-synonymous	Qrob_T0404590.2	OCV4_rep_c10294	histone-lysine N-methyltransferase ATXR6 [Quercus lobata]
Qrob_Chr09:9389698	LFMM	FAP, DBH	Exonic		intron		Qrob_T0404590.2	OCV4_rep_c10294	histone-lysine N-methyltransferase ATXR6 [Quercus lobata]
Qrob_Chr09:9390094	LFMM	Latitude, BIO8, BIO11, FSP, DBH, FH	Exonic		intron		Qrob_T0404590.2	OCV4_rep_c10294	histone-lysine N-methyltransferase ATXR6 [Quercus lobata]
Qrob_Chr09:9390452	LFMM	FSP, DBH, FH	Exonic		three_prime_UTR		Qrob_T0404590.2	OCV4_rep_c10294	histone-lysine N-methyltransferase ATXR6 [Quercus lobata]
Qrob_Chr10:1089402	LFMM	IAP, FAP	Intergenic	109			Qrob_T0707320.2	OCV4_rep_c28713	serine carboxypeptidase-like 45 [Quercus lobata]
Qrob_Chr10:1092559	LFMM	IAP	Exonic		CDS	synonymous	Qrob_T0707320.2	OCV4_rep_c28713	serine carboxypeptidase-like 45 [Quercus lobata]
Qrob_Chr10:1859438	LFMM	ISP, FSP, DBH	Intergenic	451			Qrob_T0433510.2	Loc_41278_Tr_4/4_Conf_0.500_Len_2463	cyclic nucleotide-gated ion channel 18-like [Quercus lobata]
Qrob_Chr10:1862447	LFMM	BIO8, BIO14	Exonic		intron		Qrob_T0433510.2	Loc_41278_Tr_4/4_Conf_0.500_Len_2463	cyclic nucleotide-gated ion channel 18-like [Quercus lobata]
Qrob_Chr10:1865124	LFMM	BIO14, FSP, DBH, FH	Intergenic	37			Qrob_T0433510.2	Loc_41278_Tr_4/4_Conf_0.500_Len_2463	cyclic nucleotide-gated ion channel 18-like [Quercus lobata]
Qrob_Chr10:18933511	LFMM	FAP	Exonic		CDS	synonymous	asmbl_532	OCV4_rep_c43853	rRNA-processing protein fcf2 [Quercus suber]
Qrob_Chr10:18933534	LFMM	Longitude, BIO1, BIO11, DBH, FH	Exonic		CDS	non-synonymous	asmbl_532	OCV4_rep_c43853	rRNA-processing protein fcf2 [Quercus suber]
Qrob_Chr10:18933882	LFMM	IAP, FAP	Intergenic	293			asmbl_532	OCV4_rep_c43853	rRNA-processing protein fcf2 [Quercus suber]
Qrob_Chr10:18933920	LFMM	BIO8, BIO14	Intergenic	331			asmbl_532	OCV4_rep_c43853	rRNA-processing protein fcf2 [Quercus suber]
Qrob_Chr10:19725283	LFMM	Latitude, BIO8	Intergenic	467			Qrob_T0389480.2	OCV4_rep_c42754	protein ACCELERATED CELL DEATH 6-like isoform X2 [Quercus suber]
Qrob_Chr10:19725340	LFMM	IAP, FAP	Intergenic	410			Qrob_T0389480.2	OCV4_rep_c42754	protein ACCELERATED CELL DEATH 6-like isoform X2 [Quercus suber]
Qrob_Chr10:19725844	LFMM	BIO2, FSP	Exonic		CDS	non-synonymous	Qrob_T0389480.2	OCV4_rep_c42754	protein ACCELERATED CELL DEATH 6-like isoform X2 [Quercus suber]
Qrob_Chr10:19726120	LFMM	FAP	Exonic		CDS	non-synonymous	Qrob_T0389480.2	OCV4_rep_c42754	protein ACCELERATED CELL DEATH 6-like isoform X2 [Quercus suber]
Qrob_Chr10:20129990	LFMM	IAP, FAP	Intergenic	89			asmbl_534	OCV4_rep_c28592	uncharacterized protein LOC115965559 [Quercus lobata]
Qrob_Chr10:20130007	LFMM	ISP	Intergenic	72			asmbl_534	OCV4_rep_c28592	uncharacterized protein LOC115965559 [Quercus lobata]
Qrob_Chr10:20130075	LFMM	FSP	Intergenic	4			asmbl_534	OCV4_rep_c28592	uncharacterized protein LOC115965559 [Quercus lobata]
Qrob_Chr10:20131109	BayeScan		Exonic		intron		asmbl_534	OCV4_rep_c28592	uncharacterized protein LOC115965559 [Quercus lobata]
Qrob_Chr10:20131314	LFMM	FS	Exonic		intron		asmbl_534	OCV4_rep_c28592	uncharacterized protein LOC115965559 [Quercus lobata]
Qrob_Chr10:20134385	LFMM	IAP, FAP	Intergenic	138			asmbl_534	OCV4_rep_c28592	uncharacterized protein LOC115965559 [Quercus lobata]
Qrob_Chr10:20134403	LFMM	BIO8	Intergenic	156			asmbl_534	OCV4_rep_c28592	uncharacterized protein LOC115965559 [Quercus lobata]
Qrob_Chr10:20134434	LFMM	IAP, FS	Intergenic	187			asmbl_534	OCV4_rep_c28592	uncharacterized protein LOC115965559 [Quercus lobata]
Qrob_Chr10:25139600	LFMM	BIO12	Exonic		intron		asmbl_536	Loc_6373_Tr_6/8_Conf_0.731_Len_5042	zinc finger protein BRUTUS [Quercus lobata]
Qrob_Chr10:25144789	LFMM	IAP	Intergenic	21			asmbl_536	Loc_6373_Tr_6/8_Conf_0.731_Len_5042	zinc finger protein BRUTUS [Quercus lobata]
Qrob_Chr10:28762025	LFMM	ISP	Exonic		CDS	synonymous	Qrob_T0352070.2	OCV4_rep_c47239; OCV4_rep_c47422	thaumatin-like protein [Quercus lobata]
Qrob_Chr10:28762739	LFMM	IAP	Exonic		three_prime_UTR		Qrob_T0352070.2	OCV4_rep_c47239; OCV4_rep_c47422	thaumatin-like protein [Quercus lobata]
Qrob_Chr10:30526608	LFMM	FS	Exonic		CDS	non-synonymous	asmbl_540	Loc_8150_Tr_1/1_Conf_1.000_Len_1073	non-specific lipid-transfer protein 2 [Quercus suber] XP_030939349.1 non-specific lipid-transfer protein 2 [Quercus lobata]
Qrob_Chr10:32662423	LFMM	BIO12, IAP, FAP, DBH	Intergenic	101			asmbl_542	Loc_25990_Tr_3/4_Conf_0.692_Len_3291	chaperone protein ClpD, chloroplastic-like [Quercus lobata]
Qrob_Chr10:32663126	LFMM	Latitude, BIO2, BIO8, BIO14, IAP, FSP, FAP	Exonic		intron		asmbl_542	Loc_25990_Tr_3/4_Conf_0.692_Len_3291
Qrob_Chr10:3658109	LFMM	IAP, FAP	Exonic		CDS	non-synonymous	asmbl_523	OCV4_rep_c36505; Loc_30415_Tr_2/11_Conf_0.556_Len_2276	O-acyltransferase WSD1-like [Quercus suber]
Qrob_Chr10:3658205	LFMM	ISP, IAP, FS	Intergenic	95			asmbl_523	OCV4_rep_c36505; Loc_30415_Tr_2/11_Conf_0.556_Len_2276	O-acyltransferase WSD1-like [Quercus suber]
Qrob_Chr10:37805977	LFMM	Latitude, BIO12, IAP, FAP, DBH, FH	Exonic		five_prime_UTR		Qrob_T0189020.2	OCV4_rep_c3660	adenosylhomocysteinase [Quercus lobata]
Qrob_Chr10:37808617	LFMM	FS	Exonic		intron		Qrob_T0189020.2	OCV4_rep_c3660	adenosylhomocysteinase [Quercus lobata]
Qrob_Chr10:38682045	LFMM	FSP	Intergenic	156			Qrob_T0189550.2	OCV4_c2387	gibberellin 20 oxidase 1-D-like [Quercus lobata]
Qrob_Chr10:38683161	LFMM	IAP	Exonic		intron		Qrob_T0189550.2	OCV4_c2387	gibberellin 20 oxidase 1-D-like [Quercus lobata]
Qrob_Chr10:38685685	LFMM	ISP	Exonic		three_prime_UTR		Qrob_T0189550.2	OCV4_c2387	gibberellin 20 oxidase 1-D-like [Quercus lobata]
Qrob_Chr10:41442403	LFMM	BIO2, FAP	Intergenic	410			Qrob_T0448430.2	OCV4_rep_c25753	uncharacterized protein At1g05835 [Quercus suber]
Qrob_Chr10:41443217	LFMM	BIO12, IAP, FAP, FS	Exonic		intron		Qrob_T0448430.2	OCV4_rep_c25753	uncharacterized protein At1g05835 [Quercus suber]
Qrob_Chr10:43972285	LFMM	Latitude, BIO12, IAP, FAP, DBH, FH	Exonic		CDS	non-synonymous	asmbl_554	OCV3_prime_rep_c45583
Qrob_Chr10:43972580	LFMM	Latitude, BIO8, BIO12, IAP, FAP, DBH	Intergenic	13			asmbl_554	OCV3_prime_rep_c45583
Qrob_Chr10:46056212	LFMM	Latitude, BIO8, BIO14	Exonic		CDS	non-synonymous	Qrob_T0586430.2
Qrob_Chr10:6141849	BayeScan		Exonic		intron		Qrob_T0151270.2	OCV4_rep_c10921	probable Ufm1-specific protease [Quercus lobata]
Qrob_Chr10:8236851	LFMM	IAP, FAP	Exonic		intron		Qrob_T0381300.2	OCV4_rep_c21743	probable pectate lyase 12 [Quercus suber]
Qrob_Chr10:8750698	LFMM	IAP, FAP	Intergenic	131			asmbl_528	OCV3_prime_c30166	cytochrome P450 71A3-like isoform X2 [Quercus lobata]
Qrob_Chr10:8750974	LFMM	Latitude, BIO8, BIO12, DBH, FH, FS	Exonic		CDS	non-synonymous	asmbl_528	OCV3_prime_c30166	cytochrome P450 71A3-like isoform X2 [Quercus lobata]
Qrob_Chr11:11702347	LFMM	IAP	Intergenic	266			asmbl_569	Loc_22954_Tr_16/17_Conf_0.255_Len_2093	proline-rich protein 4-like isoform X2 [Quercus lobata]
Qrob_Chr11:11702672	LFMM	BIO2	Exonic		CDS	synonymous	asmbl_569	Loc_22954_Tr_16/17_Conf_0.255_Len_2093	proline-rich protein 4-like isoform X2 [Quercus lobata]
Qrob_Chr11:11703727	LFMM	FAP	Exonic		CDS	non-synonymous	asmbl_569	Loc_22954_Tr_16/17_Conf_0.255_Len_2093	proline-rich protein 4-like isoform X2 [Quercus lobata]
Qrob_Chr11:11703754	LFMM	Longitude, BIO1, BIO11	Exonic		CDS	non-synonymous	asmbl_569	Loc_22954_Tr_16/17_Conf_0.255_Len_2093	proline-rich protein 4-like isoform X2 [Quercus lobata]
Qrob_Chr11:11703821	LFMM	FS	Exonic		CDS	non-synonymous	asmbl_569	Loc_22954_Tr_16/17_Conf_0.255_Len_2093	proline-rich protein 4-like isoform X2 [Quercus lobata]
Qrob_Chr11:11704257	LFMM	BIO2	Exonic		CDS	non-synonymous	asmbl_569	Loc_22954_Tr_16/17_Conf_0.255_Len_2093	proline-rich protein 4-like isoform X2 [Quercus lobata]
Qrob_Chr11:13706379	LFMM	IAP	Exonic		intron		Qrob_T0401920.2	Loc_57681_Tr_1/3_Conf_0.571_Len_593
Qrob_Chr11:14113019	LFMM	BIO8, FAP	Intergenic	166			asmbl_573	OCV4_rep_c27957	PREDICTED: uncharacterized protein LOC108996235 [Juglans regia]
Qrob_Chr11:14113124	LFMM	Latitude, BIO1, BIO2, BIO8, FAP, DBH, FH, FS	Intergenic	61			asmbl_573	OCV4_rep_c27957	PREDICTED: uncharacterized protein LOC108996235 [Juglans regia]
Qrob_Chr11:14113928	LFMM	IAP, FAP	Intergenic	108			asmbl_573	OCV4_rep_c27957	PREDICTED: uncharacterized protein LOC108996235 [Juglans regia]
Qrob_Chr11:14113982	LFMM	FAP	Intergenic	162			asmbl_573	OCV4_rep_c27957	PREDICTED: uncharacterized protein LOC108996235 [Juglans regia]
Qrob_Chr11:15128136	LFMM	FSP, DBH	Exonic		CDS	non-synonymous	asmbl_574	OCV4_rep_c17233
Qrob_Chr11:15128412	LFMM	Longitude, BIO1, BIO2, BIO11, ISP, DBH, FH, FS	Intergenic	66			asmbl_574	OCV4_rep_c17233
Qrob_Chr11:15628253	LFMM	BIO8, IAP	Intergenic	464			Qrob_T0104670.2	OCV4_rep_c25564	AAA-ATPase At3g50940-like [Quercus suber]
Qrob_Chr11:15628523	LFMM	FH, FS	Intergenic	194			Qrob_T0104670.2	OCV4_rep_c25564	AAA-ATPase At3g50940-like [Quercus suber]
Qrob_Chr11:15628947	LFMM	FSP	Exonic		CDS	non-synonymous	Qrob_T0104670.2	OCV4_rep_c25564	AAA-ATPase At3g50940-like [Quercus suber]
Qrob_Chr11:15629360	LFMM	IAP, FAP	Exonic		CDS	non-synonymous	Qrob_T0104670.2	OCV4_rep_c25564	AAA-ATPase At3g50940-like [Quercus suber]
Qrob_Chr11:15629973	LFMM	BIO11, FSP, DBH, FH	Exonic		intron		Qrob_T0104670.2	OCV4_rep_c25564	AAA-ATPase At3g50940-like [Quercus suber]
Qrob_Chr11:15631209	LFMM	IAP	Intergenic	230			Qrob_T0104670.2	OCV4_rep_c25564	AAA-ATPase At3g50940-like [Quercus suber]
Qrob_Chr11:16654815	LFMM	IAP	Intergenic	153			Qrob_T0048560.2	OCV4_rep_c27516	chlorophyll a-b binding protein CP24 10A, chloroplastic [Quercus suber]
Qrob_Chr11:16656554	LFMM	Latitude, BIO12, FSP, FAP, DBH, FH	Intergenic	205			Qrob_T0048560.2	OCV4_rep_c27516	chlorophyll a-b binding protein CP24 10A, chloroplastic [Quercus suber]
Qrob_Chr11:18138473	LFMM	BIO14	Exonic		intron		asmbl_577	OCV4_c29003	heavy metal-associated isoprenylated plant protein 3-like [Quercus lobata]
Qrob_Chr11:18140231	LFMM	IAP	Exonic		CDS	non-synonymous	asmbl_577	OCV4_c29003	heavy metal-associated isoprenylated plant protein 3-like [Quercus lobata]
Qrob_Chr11:18140579	LFMM	BIO14, IAP	Intergenic	145			asmbl_577	OCV4_c29003	heavy metal-associated isoprenylated plant protein 3-like [Quercus lobata]
Qrob_Chr11:20625143	LFMM	FS	Exonic		three_prime_UTR		Qrob_T0624860.2	OCV3_prime_rep_c41240	hemiasterlin resistant protein 1-like [Quercus lobata]
Qrob_Chr11:20626818	LFMM	BIO8, ISP, IAP, FSP, FS	Exonic		CDS	non-synonymous	Qrob_T0624860.2	OCV3_prime_rep_c41240	hemiasterlin resistant protein 1-like [Quercus lobata]
Qrob_Chr11:20627732	LFMM	BIO2, IAP, FS	Exonic		intron		Qrob_T0624860.2	OCV3_prime_rep_c41240	hemiasterlin resistant protein 1-like [Quercus lobata]
Qrob_Chr11:20628182	LFMM	FSP	Intergenic	149			Qrob_T0624860.2	OCV3_prime_rep_c41240	hemiasterlin resistant protein 1-like [Quercus lobata]
Qrob_Chr11:21059144	LFMM	FSP, DBH	Exonic		intron		asmbl_581	OCV3_prime_rep_c56149	uncharacterized protein LOC111990491 isoform X2 [Quercus suber]
Qrob_Chr11:22000752	LFMM	FAP	Exonic		CDS	non-synonymous	asmbl_582	OCV4_rep_c14129	uncharacterized protein LOC111988786 [Quercus suber]
Qrob_Chr11:22001759	LFMM	FSPDBH, FH	Intergenic	324			asmbl_582	OCV4_rep_c14129	uncharacterized protein LOC111988786 [Quercus suber]
Qrob_Chr11:23659472	LFMM	Latitude, BIO8, FAP	Exonic		CDS	synonymous	asmbl_583	OCV3_prime_c11944
Qrob_Chr11:27408879	LFMM	FAP	Intergenic	440			Qrob_T0055750.2	OCV4_rep_c26481	serine carboxypeptidase-like 18 [Quercus lobata]
Qrob_Chr11:27738548	LFMM	BIO14, ISP	Exonic		CDS	synonymous	asmbl_589	OCV4_rep_c42953	serine carboxypeptidase-like 17 [Quercus lobata]
Qrob_Chr11:3140644	LFMM	IAP, FAP	Exonic		CDS	non-synonymous	asmbl_558	Loc_140593_Tr_1/1_Conf_1.000_Len_501
Qrob_Chr11:3140651	LFMM	FAP, FS	Exonic		CDS	non-synonymous	asmbl_558	Loc_140593_Tr_1/1_Conf_1.000_Len_501
Qrob_Chr11:32893600	LFMM	BIO14, FSP	Exonic		CDS	non-synonymous	asmbl_592	OCV4_rep_c6286	hypothetical protein CMV_025358 [Castanea mollissima]
Qrob_Chr11:33457226	LFMM	FAP	Intergenic	370			Qrob_T0010600.2	OCV3_prime_rep_c40299	hypothetical protein CMV_023472 [Castanea mollissima]
Qrob_Chr11:35780877	LFMM	FS	Intergenic	112			Qrob_T0011750.2	OCV4_c27525	uncharacterized protein LOC115964135 [Quercus lobata]
Qrob_Chr11:37059938	LFMM	FSP	Exonic		CDS	non-synonymous	Qrob_T0756070.2	OCV4_rep_c12850	SNF1-related protein kinase regulatory subunit gamma-1-like isoform X1 [Quercus lobata]
Qrob_Chr11:39271716	LFMM	Latitude, BIO8, BIO12, IAP, FAP, DBH, FH	Exonic		intron		asmbl_597	OCV3_prime_rep_c50647	60S ribosomal protein L8-3 [Quercus suber] XP_023874783.1 60S ribosomal protein L8-3 [Quercus suber] XP_023874791.1 60S ribosomal protein L8-3 [Quercus suber] XP_030944521.1 60S ribosomal protein L8-3 [Quercus lobata] KAF3957341.1 hypothetical protein CMV_017639 [Castanea mollissima] KAF3963308.1 hypothetical protein CMV_012282 [Castanea mollissima] KAF3963310.1 hypothetical protein CMV_012284 [C…
Qrob_Chr11:41473071	LFMM	FS	Exonic		intron		Qrob_T0125380.2	OCV4_rep_c5460	salicylate carboxymethyltransferase-like [Quercus lobata]
Qrob_Chr11:41473625	LFMM	IAP, FAP	Exonic		intron		Qrob_T0125380.2	OCV4_rep_c5460	salicylate carboxymethyltransferase-like [Quercus lobata]
Qrob_Chr11:41595688	LFMM	ISP, FSP, FS	Exonic		intron		asmbl_599	Loc_2969_Tr_1/3_Conf_0.444_Len_1413	phosphatidylinositol/phosphatidylcholine transfer protein SFH6-like isoform X2 [Quercus lobata]
Qrob_Chr11:41874741	LFMM	Longitude, BIO1, BIO11	Exonic		intron		Qrob_T0125660.2	OCV4_rep_c2869	beta-galactosidase 3-like [Quercus lobata]
Qrob_Chr11:42162438	LFMM	IAP, FAP	Exonic		CDS	non-synonymous	asmbl_601	Loc_70765_Tr_1/2_Conf_0.750_Len_1352	protein SHI RELATED SEQUENCE 1 [Quercus lobata]
Qrob_Chr11:43241932	LFMM	FS	Exonic		intron		Qrob_T0291380.2	OCV4_rep_c40870	phytochrome A [Quercus lobata]
Qrob_Chr11:43541620	LFMM	IAP, FSP	Exonic		CDS	non-synonymous	asmbl_605	OCV4_c47603
Qrob_Chr11:43542102	LFMM	BIO2	Exonic		CDS	non-synonymous	asmbl_605	OCV4_c47603
Qrob_Chr11:43542422	LFMM	DBH	Exonic		CDS	non-synonymous	asmbl_605	OCV4_c47603
Qrob_Chr11:43542750	LFMM	FAP	Exonic		CDS	non-synonymous	asmbl_605	OCV4_c47603
Qrob_Chr11:43542987	LFMM	BIO12, FAP	Intergenic	62			asmbl_605	OCV4_c47603
Qrob_Chr11:43543059	LFMM	BIO12	Intergenic	134			asmbl_605	OCV4_c47603
Qrob_Chr11:43543092	LFMM	FAP, DBH, FS	Intergenic	167			asmbl_605	OCV4_c47603
Qrob_Chr11:44028811	LFMM	IAP	Exonic		CDS	synonymous	asmbl_606	Loc_133021_Tr_1/1_Conf_1.000_Len_422	hypothetical protein CMV_010698 [Castanea mollissima]
Qrob_Chr11:44825732	LFMM	IAP, FAP	Exonic		CDS	synonymous	asmbl_607	Loc_141701_Tr_1/1_Conf_1.000_Len_297
Qrob_Chr11:46356625	LFMM	FSP	Intergenic	246			asmbl_609	OCV4_rep_c39814	uncharacterized protein LOC112033878 [Quercus suber]
Qrob_Chr11:46356802	LFMM	IAP, FAP	Intergenic	69			asmbl_609	OCV4_rep_c39814	uncharacterized protein LOC112033878 [Quercus suber]
Qrob_Chr11:47107179	LFMM	IAP	Intergenic	291			asmbl_610	OCV4_rep_c17932	uncharacterized protein LOC115967479 [Quercus lobata]
Qrob_Chr11:47107579	LFMM	Latitude, BIO12, DBH, FH	Exonic		CDS	non-synonymous	asmbl_610	OCV4_rep_c17932	uncharacterized protein LOC115967479 [Quercus lobata]
Qrob_Chr11:47110696	LFMM	IAP	Exonic		intron		asmbl_610	OCV4_rep_c17932	uncharacterized protein LOC115967479 [Quercus lobata]
Qrob_Chr11:48650044	LFMM	FSP	Exonic		CDS	non-synonymous	Qrob_T0349730.2	OCV4_rep_c10725	probable inactive chitinase-like protein LaCIC [Quercus lobata]
Qrob_Chr11:48650274	LFMM	BIO1, BIO8, FAP	Exonic		intron		Qrob_T0349730.2	OCV4_rep_c10725	probable inactive chitinase-like protein LaCIC [Quercus lobata]
Qrob_Chr11:48650539	LFMM	BIO2	Exonic		intron		Qrob_T0349730.2	OCV4_rep_c10725	probable inactive chitinase-like protein LaCIC [Quercus lobata]
Qrob_Chr11:48650596	LFMM	FAP	Exonic		intron		Qrob_T0349730.2	OCV4_rep_c10725	probable inactive chitinase-like protein LaCIC [Quercus lobata]
Qrob_Chr11:48650933	LFMM	FAP, DBH, FH	Exonic		intron		Qrob_T0349730.2	OCV4_rep_c10725	probable inactive chitinase-like protein LaCIC [Quercus lobata]
Qrob_Chr11:49383424	LFMM	ISP, FSP, DBH, FH	Intergenic	213			Qrob_T0434860.2	OCV4_rep_c10540	hypothetical protein CMV_022549 [Castanea mollissima]
Qrob_Chr11:49901039	LFMM	Longitude, BIO1, BIO11	Exonic		intron		Qrob_T0650340.2	OCV4_rep_c27198	GDSL esterase/lipase At5g45950 [Quercus lobata]
Qrob_Chr11:51406134	LFMM	IAP	Exonic		intron		Qrob_T0099880.2	Loc_137901_Tr_1/1_Conf_1.000_Len_1359	exopolygalacturonase-like [Quercus suber]
Qrob_Chr11:5946901	LFMM	BIO1, BIO11, BIO12, DBH, FH, FS	Exonic		CDS	synonymous	Qrob_T0080250.2	OCV4_rep_c1344	uncharacterized protein LOC115970227 [Quercus lobata]
Qrob_Chr11:5947074	LFMM	IAP, FAP	Exonic		CDS	non-synonymous	Qrob_T0080250.2	OCV4_rep_c1344	uncharacterized protein LOC115970227 [Quercus lobata]
Qrob_Chr11:5947226	LFMM	IAP, FAP	Exonic		CDS	synonymous	Qrob_T0080250.2	OCV4_rep_c1344	uncharacterized protein LOC115970227 [Quercus lobata]
Qrob_Chr11:5947542	LFMM	FAP	Exonic		CDS	non-synonymous	Qrob_T0080250.2	OCV4_rep_c1344	uncharacterized protein LOC115970227 [Quercus lobata]
Qrob_Chr11:5947890	LFMM	BIO1, BIO11, DBH, FH, FS	Exonic		CDS	non-synonymous	Qrob_T0080250.2	OCV4_rep_c1344	uncharacterized protein LOC115970227 [Quercus lobata]
Qrob_Chr11:5948047	LFMM	BIO1	Exonic		CDS	non-synonymous	Qrob_T0080250.2	OCV4_rep_c1344	uncharacterized protein LOC115970227 [Quercus lobata]
Qrob_Chr11:5948114	LFMM	BIO8, BIO11, BIO14	Exonic		CDS	synonymous	Qrob_T0080250.2	OCV4_rep_c1344	uncharacterized protein LOC115970227 [Quercus lobata]
Qrob_Chr11:5949066	LFMM	FSP, DBH, FH	Exonic		three_prime_UTR		Qrob_T0080250.2	OCV4_rep_c1344	uncharacterized protein LOC115970227 [Quercus lobata]
Qrob_Chr11:5949181	LFMM	BIO2, BIO12	Exonic		three_prime_UTR		Qrob_T0080250.2	OCV4_rep_c1344	uncharacterized protein LOC115970227 [Quercus lobata]
Qrob_Chr11:5949186	LFMM	DBH	Intergenic	1			Qrob_T0080250.2	OCV4_rep_c1344	uncharacterized protein LOC115970227 [Quercus lobata]
Qrob_Chr11:6531510	LFMM	BIO14	Intergenic	140			asmbl_561	OCV3_prime_rep_c65957	hypothetical protein CMV_011772 [Castanea mollissima]
Qrob_Chr11:6532353	LFMM	BIO11	Exonic		CDS	synonymous	asmbl_561	OCV3_prime_rep_c65957	hypothetical protein CMV_011772 [Castanea mollissima]
Qrob_Chr11:850198	LFMM	ISP, IAP, FS	Exonic		intron		Qrob_T0189640.2	OCV3_prime_rep_c45876	60S ribosomal protein L13a-4 [Quercus lobata]
Qrob_Chr11:8704922	LFMM	FAP, FS	Exonic		CDS	non-synonymous	Qrob_T0347480.2	OCV4_c36950	RING-H2 finger protein ATL43 [Quercus lobata]
Qrob_Chr11:9009339	LFMM	Latitude, BIO1, BIO8, BIO12, FAP, DBH, FH, FS	Exonic		CDS	non-synonymous	Qrob_T0350390.2	OCV4_rep_c2969	polygalacturonase-1 non-catalytic subunit beta-like [Quercus lobata] XP_030943526.1 polygalacturonase-1 non-catalytic subunit beta-like [Quercus lobata]
Qrob_Chr11:9009443	LFMM	BIO14	Exonic		CDS	non-synonymous	Qrob_T0350390.2	OCV4_rep_c2969	polygalacturonase-1 non-catalytic subunit beta-like [Quercus lobata] XP_030943526.1 polygalacturonase-1 non-catalytic subunit beta-like [Quercus lobata]
Qrob_Chr11:9009800	LFMM	IAP	Exonic		CDS	non-synonymous	Qrob_T0350390.2	OCV4_rep_c2969	polygalacturonase-1 non-catalytic subunit beta-like [Quercus lobata] XP_030943526.1 polygalacturonase-1 non-catalytic subunit beta-like [Quercus lobata]
Qrob_Chr11:9009899	LFMM	FAP	Exonic		CDS	non-synonymous	Qrob_T0350390.2	OCV4_rep_c2969	polygalacturonase-1 non-catalytic subunit beta-like [Quercus lobata] XP_030943526.1 polygalacturonase-1 non-catalytic subunit beta-like [Quercus lobata]
Qrob_Chr11:9010100	LFMM	IAP	Intergenic	119			Qrob_T0350390.2	OCV4_rep_c2969	polygalacturonase-1 non-catalytic subunit beta-like [Quercus lobata] XP_030943526.1 polygalacturonase-1 non-catalytic subunit beta-like [Quercus lobata]
Qrob_Chr12:15769501	LFMM	FSP	Intergenic	63			Qrob_T0666340.2	OCV4_rep_c39867	hypothetical protein CMV_000909 [Castanea mollissima]
Qrob_Chr12:15910248	LFMM	Latitude, BIO8, FS	Intergenic	276			asmbl_623	Loc_132174_Tr_1/1_Conf_1.000_Len_450
Qrob_Chr12:15910319	LFMM	IAP, FAP	Intergenic	205			asmbl_623	Loc_132174_Tr_1/1_Conf_1.000_Len_450
Qrob_Chr12:16146969	LFMM	IAP, FH	Intergenic	56			Qrob_T0106980.2	OCV4_rep_c3440	uncharacterized protein LOC115972383 [Quercus lobata]
Qrob_Chr12:18504816	LFMM	BIO8, FSP	Exonic		CDS	synonymous	asmbl_629	Loc_33531_Tr_1/2_Conf_0.857_Len_4537	uncharacterized protein LOC115970483 [Quercus lobata]
Qrob_Chr12:19357251	LFMM	IAP, FAP	Exonic		intron		Qrob_T0376390.2	OCV3_prime_rep_c46774	40S ribosomal protein S6-like [Quercus suber]
Qrob_Chr12:19414948	LFMM	FS	Exonic		intron		asmbl_631	OCV4_rep_c40191	uncharacterized protein LOC115959743 [Quercus lobata]
Qrob_Chr12:19415703	LFMM	FS	Exonic		intron		asmbl_631	OCV4_rep_c40191	uncharacterized protein LOC115959743 [Quercus lobata]
Qrob_Chr12:19416288	LFMM	FAP, DBH, FH	Exonic		CDS	non-synonymous	asmbl_631	OCV4_rep_c40191	uncharacterized protein LOC115959743 [Quercus lobata]
Qrob_Chr12:19464340	LFMM	BIO2, BIO14, FSP, DBH, FH	Exonic		CDS	non-synonymous	asmbl_632	OCV4_c29218	protein EXORDIUM-like 2 [Quercus lobata]
Qrob_Chr12:22056338	LFMM	BIO14	Exonic		intron		Qrob_T0264870.2	OCV4_rep_c15063	aspartate aminotransferase, cytoplasmic [Quercus lobata]
Qrob_Chr12:24784215	LFMM	DBH, FH	Intergenic	423			asmbl_636	OCV4_rep_c46693	uncharacterized protein LOC115966041 [Quercus lobata]
Qrob_Chr12:37381071	LFMM	Latitude, BIO8	Intergenic	381			Qrob_T0656000.2	OCV4_c29253	3-ketoacyl-CoA synthase 6-like [Quercus lobata]
Qrob_Chr12:37716601	LFMM	FS	Exonic		CDS	non-synonymous	asmbl_643	Loc_12818_Tr_8/10_Conf_0.143_Len_937	uncharacterized protein LOC111997506 [Quercus suber]
Qrob_Chr12:37717182	LFMM	Longitude, Latitude, BIO1, BIO8, FS	Intergenic	54			asmbl_643	Loc_12818_Tr_8/10_Conf_0.143_Len_937	uncharacterized protein LOC111997506 [Quercus suber]
Qrob_Chr12:38334930	LFMM	BIO12, IAP, FAP	Exonic		CDS	non-synonymous	asmbl_644	OCV4_rep_c19383	probable acyl-activating enzyme 6 [Quercus suber]
Qrob_Chr12:38929265	LFMM	FSP, FS	Exonic		intron		asmbl_645	Loc_16797_Tr_4/6_Conf_0.737_Len_3659	nuclear poly(A) polymerase 4 isoform X5 [Quercus lobata]
Qrob_Chr12:4804256	LFMM	FAP	Exonic		intron		Qrob_T0424740.2	OCV4_rep_c13801	sugar transporter ERD6-like 7 [Quercus lobata] XP_030947652.1 sugar transporter ERD6-like 7 [Quercus lobata]
Qrob_Chr12:4805409	LFMM	FSP, DBH	Exonic		intron		Qrob_T0424740.2	OCV4_rep_c13801	sugar transporter ERD6-like 7 [Quercus lobata] XP_030947652.1 sugar transporter ERD6-like 7 [Quercus lobata]
Qrob_H2.3_SC0000024:1225275	LFMM	FS	Intergenic	315			asmbl_649	Loc_12847_Tr_6/7_Conf_0.611_Len_3968; OCV4_rep_c38805	membrane protein of ER body-like protein isoform X23 [Quercus lobata]
Qrob_H2.3_SC0000024:1225398	LFMM	ISP, FSP, FH, FS	Intergenic	192			asmbl_649	Loc_12847_Tr_6/7_Conf_0.611_Len_3968; OCV4_rep_c38805	membrane protein of ER body-like protein isoform X23 [Quercus lobata]
Qrob_H2.3_SC0000024:1226754	LFMM	IAP	Exonic		intron		asmbl_649	Loc_12847_Tr_6/7_Conf_0.611_Len_3968; OCV4_rep_c38805	membrane protein of ER body-like protein isoform X23 [Quercus lobata]
Qrob_H2.3_SC0000024:1231531	LFMM	BIO12, FAP	Exonic		intron		asmbl_649	Loc_12847_Tr_6/7_Conf_0.611_Len_3968; OCV4_rep_c38805	membrane protein of ER body-like protein isoform X23 [Quercus lobata]
Qrob_H2.3_SC0000024:1236167	LFMM	BIO14, FSP, FS	Exonic		intron		asmbl_649	Loc_12847_Tr_6/7_Conf_0.611_Len_3968; OCV4_rep_c38805	membrane protein of ER body-like protein isoform X23 [Quercus lobata]
Qrob_H2.3_SC0000024:1236416	LFMM	Longitude, BIO1, BIO11	Exonic		CDS	synonymous	asmbl_649	Loc_12847_Tr_6/7_Conf_0.611_Len_3968; OCV4_rep_c38805	membrane protein of ER body-like protein isoform X23 [Quercus lobata]
Qrob_H2.3_SC0000024:1236885	LFMM	BIO1	Intergenic	95			asmbl_649	Loc_12847_Tr_6/7_Conf_0.611_Len_3968; OCV4_rep_c38805	membrane protein of ER body-like protein isoform X23 [Quercus lobata]
Qrob_H2.3_SC0000024:1352048	LFMM	IAP, FAP	Intergenic	19			asmbl_650	OCV4_c21983	cell division control protein 45 homolog [Quercus lobata]
Qrob_H2.3_SC0000024:2275737	LFMM	IAP	Exonic		CDS	non-synonymous	Qrob_T0541830.2	OCV4_rep_c26556	G2/mitotic-specific cyclin S13-7-like [Quercus lobata]
Qrob_H2.3_SC0000024:2277169	LFMM	BIO14, IAP	Intergenic	103			Qrob_T0541830.2	OCV4_rep_c26556	G2/mitotic-specific cyclin S13-7-like [Quercus lobata]
Qrob_H2.3_SC0000026:503928	LFMM	FSP, DBH, FH	Intergenic	384			asmbl_652	OCV4_rep_c16422	protein IQ-DOMAIN 14 [Quercus lobata] XP_030937685.1 protein IQ-DOMAIN 14 [Quercus lobata] XP_030937686.1 protein IQ-DOMAIN 14 [Quercus lobata]
Qrob_H2.3_SC0000026:509662	LFMM	ISP, FSP, DBH, FH, FS	Exonic		intron		asmbl_653	OCV4_rep_c23002	protein IQ-DOMAIN 14 [Quercus lobata] XP_030937685.1 protein IQ-DOMAIN 14 [Quercus lobata] XP_030937686.1 protein IQ-DOMAIN 14 [Quercus lobata]
Qrob_H2.3_SC0000044:737999	LFMM	BIO2, FSP	Exonic		CDS	non-synonymous	asmbl_657	OCV4_rep_c27905	uncharacterized protein LOC115990485 [Quercus lobata] XP_030970178.1 uncharacterized protein LOC115990485 [Quercus lobata]
Qrob_H2.3_SC0000044:740395	LFMM	FSP	Intergenic	201			asmbl_657	OCV4_rep_c27905	uncharacterized protein LOC115990485 [Quercus lobata] XP_030970178.1 uncharacterized protein LOC115990485 [Quercus lobata]
Qrob_H2.3_SC0000061:2161929	LFMM	BIO2, FSP, FH	Intergenic	288			asmbl_659	OCV4_c10192	PBP domain-containing protein [Cephalotus follicularis]
Qrob_H2.3_SC0000064:1437692	LFMM	FAP	Exonic		intron		Qrob_T0126310.2	OCV3_prime_c60411	glutaredoxin [Quercus suber] XP_030937822.1 glutaredoxin-like [Quercus lobata] XP_030937853.1 glutaredoxin [Quercus lobata]
Qrob_H2.3_SC0000064:1631683	LFMM	BIO14	Exonic		CDS	non-synonymous	Qrob_T0126180.2	OCV4_rep_c21600	LRR receptor-like serine/threonine-protein kinase [Quercus lobata]
Qrob_H2.3_SC0000064:1634148	LFMM	FAP	Exonic		CDS	non-synonymous	Qrob_T0126180.2	OCV4_rep_c21600	LRR receptor-like serine/threonine-protein kinase [Quercus lobata]
Qrob_H2.3_SC0000064:1634622	LFMM	BIO2, FS	Exonic		five_prime_UTR		Qrob_T0126180.2	OCV4_rep_c21600	LRR receptor-like serine/threonine-protein kinase [Quercus lobata]
Qrob_H2.3_SC0000064:1635209	LFMM	BIO2, FSP	Intergenic	156			Qrob_T0126180.2	OCV4_rep_c21600	LRR receptor-like serine/threonine-protein kinase [Quercus lobata]
Qrob_H2.3_SC0000103:104972	LFMM	BIO12, FAP, DBH	Intergenic	435			Qrob_T0183240.2	OCV4_rep_c45601	inositol-3-phosphate synthase [Quercus lobata]
Qrob_H2.3_SC0000103:1695138	LFMM	BIO12, IAP	Intergenic	262			asmbl_668	OCV4_rep_c17228	proline-rich extensin-like protein EPR1 [Quercus lobata]
Qrob_H2.3_SC0000105:411469	LFMM	BIO8, FS	Exonic		intron		Qrob_T0396050.2	OCV4_rep_c20970	putative pentatricopeptide repeat-containing protein At3g11460, mitochondrial [Quercus lobata]
Qrob_H2.3_Sc0000110:415982	BayeScan		Exonic		CDS	non-synonymous	asmbl_674	OCV3_prime_rep_c61738; OCV3_prime_c15999; Loc_2241_Tr_3/7_Conf_0.667_Len_1566	hypothetical protein MIMGU_mgv11b022449mg [Erythranthe guttata]
Qrob_H2.3_SC0000124:315861	LFMM	FAP	Intergenic	18			asmbl_675	OCV4_rep_c15784	ribonuclease DdI-like [Quercus lobata]
Qrob_H2.3_SC0000124:316026	LFMM	IAP	Exonic		CDS	synonymous	asmbl_675	OCV4_rep_c15784	ribonuclease DdI-like [Quercus lobata]
Qrob_H2.3_SC0000124:316248	LFMM	FSP	Exonic		CDS	non-synonymous	asmbl_675	OCV4_rep_c15784	ribonuclease DdI-like [Quercus lobata]
Qrob_H2.3_SC0000124:316418	LFMM	IAP	Exonic		CDS	non-synonymous	asmbl_675	OCV4_rep_c15784	ribonuclease DdI-like [Quercus lobata]
Qrob_H2.3_SC0000132:380444	LFMM	Latitude, BIO8, BIO11, BIO12, BIO14	Exonic		CDS	non-synonymous	asmbl_676	Loc_104743_Tr_1/1_Conf_1.000_Len_2681	zinc finger BED domain-containing protein RICESLEEPER 2-like [Quercus suber]
Qrob_H2.3_SC0000132:380484	LFMM	BIO8	Exonic		CDS	non-synonymous	asmbl_676	Loc_104743_Tr_1/1_Conf_1.000_Len_2681	zinc finger BED domain-containing protein RICESLEEPER 2-like [Quercus suber]
Qrob_H2.3_SC0000132:380610	LFMM	FS	Exonic		CDS	non-synonymous	asmbl_676	Loc_104743_Tr_1/1_Conf_1.000_Len_2681	zinc finger BED domain-containing protein RICESLEEPER 2-like [Quercus suber]
Qrob_H2.3_Sc0000132:380805	BayeScan		Exonic		CDS	non-synonymous	asmbl_676	Loc_104743_Tr_1/1_Conf_1.000_Len_2681	zinc finger BED domain-containing protein RICESLEEPER 2-like [Quercus suber]
Qrob_H2.3_SC0000132:381784	LFMM	Latitude, FAP, FS	Exonic		CDS	non-synonymous	asmbl_676	Loc_104743_Tr_1/1_Conf_1.000_Len_2681	zinc finger BED domain-containing protein RICESLEEPER 2-like [Quercus suber]
Qrob_H2.3_SC0000132:381995	LFMM	BIO8, FS	Exonic		CDS	non-synonymous	asmbl_676	Loc_104743_Tr_1/1_Conf_1.000_Len_2681	zinc finger BED domain-containing protein RICESLEEPER 2-like [Quercus suber]
Qrob_H2.3_SC0000132:382181	LFMM	IAP	Exonic		CDS	non-synonymous	asmbl_676	Loc_104743_Tr_1/1_Conf_1.000_Len_2681	zinc finger BED domain-containing protein RICESLEEPER 2-like [Quercus suber]
Qrob_H2.3_SC0000132:382375	LFMM	BIO8	Exonic		CDS	synonymous	asmbl_676	Loc_104743_Tr_1/1_Conf_1.000_Len_2681	zinc finger BED domain-containing protein RICESLEEPER 2-like [Quercus suber]
Qrob_H2.3_SC0000132:382567	LFMM	DBH	Exonic		CDS	non-synonymous	asmbl_676	Loc_104743_Tr_1/1_Conf_1.000_Len_2681	zinc finger BED domain-containing protein RICESLEEPER 2-like [Quercus suber]
Qrob_H2.3_SC0000132:678494	LFMM	IAP, FAP	Exonic		CDS	non-synonymous	asmbl_677	OCV4_rep_c25355
Qrob_H2.3_SC0000165:1192700	LFMM	FAP, DBH	Exonic		CDS	non-synonymous	Qrob_T0155320.2	Loc_1356_Tr_1/6_Conf_0.643_Len_1980	hypothetical protein CMV_021569 [Castanea mollissima]
Qrob_H2.3_SC0000165:1193992	LFMM	BIO11, ISP, FSP, DBH, FH	Exonic		three_prime_UTR		Qrob_T0155320.2	Loc_1356_Tr_1/6_Conf_0.643_Len_1980	hypothetical protein CMV_021569 [Castanea mollissima]
Qrob_H2.3_SC0000234:352223	LFMM	IAP, FAP	Exonic		intron		Qrob_T0122640.2	Loc_10473_Tr_3/3_Conf_0.800_Len_2719	serrate RNA effector molecule [Quercus lobata]
Qrob_H2.3_SC0000234:352423	LFMM	IAP	Exonic		intron		Qrob_T0122640.2	Loc_10473_Tr_3/3_Conf_0.800_Len_2719	serrate RNA effector molecule [Quercus lobata]
Qrob_H2.3_SC0000249:38114	LFMM	BIO1, FAP	Exonic		CDS	non-synonymous	asmbl_682	Loc_32334_Tr_1/2_Conf_0.750_Len_2594	ataxia telangiectasia mutated family protein [Dendrobium catenatum]
Qrob_H2.3_SC0000298:404371	LFMM	Longitude, BIO1, BIO11	Exonic		CDS	non-synonymous	Qrob_T0470360.2	OCV4_rep_c1245	alcohol dehydrogenase-like [Quercus lobata]
Qrob_H2.3_SC0000298:404449	LFMM	BIO8	Exonic		CDS	synonymous	Qrob_T0470360.2	OCV4_rep_c1245	alcohol dehydrogenase-like [Quercus lobata]
Qrob_H2.3_SC0000298:407086	LFMM	IAP, DBH	Exonic		intron		Qrob_T0470360.2	OCV4_rep_c1245	alcohol dehydrogenase-like [Quercus lobata]
Qrob_H2.3_SC0000298:844026	LFMM	FAP, FS	Exonic		intron		Qrob_T0470620.2	OCV4_rep_c22790; OCV3_prime_c58923	probable receptor-like protein kinase At5g38990 [Quercus suber]
Qrob_H2.3_SC0000323:841923	LFMM	FAP	Intergenic	231			asmbl_685	OCV3_prime_c58923	probable receptor-like protein kinase At5g38990 [Quercus suber]
Qrob_H2.3_SC0000323:842626	LFMM	BIO2, ISP, IAP, FAP, DBH, FH, FS	Exonic		CDS	non-synonymous	asmbl_685	OCV3_prime_c58923	probable receptor-like protein kinase At5g38990 [Quercus suber]
Qrob_H2.3_SC0000323:843332	LFMM	Longitude, BIO1, BIO11	Intergenic	95			asmbl_685	OCV3_prime_c58923	probable receptor-like protein kinase At5g38990 [Quercus suber]
Qrob_H2.3_SC0000323:843622	LFMM	FSP, DBH	Intergenic	385			asmbl_685	OCV3_prime_c58923	probable receptor-like protein kinase At5g38990 [Quercus suber]
Qrob_H2.3_SC0000354:505813	LFMM	ISP, FS	Exonic		intron		asmbl_686	OCV4_rep_c6351	uncharacterized protein LOC115972509 isoform X1 [Quercus lobata] XP_030948679.1 uncharacterized protein LOC115972509 isoform X1 [Quercus lobata]
Qrob_H2.3_SC0000359:582208	LFMM	DBH, FH	Exonic		CDS	non-synonymous	Qrob_T0443190.2	OCV4_c3563	uncharacterized protein LOC115988398 isoform X2 [Quercus lobata]
Qrob_H2.3_SC0000359:704965	LFMM	IAP, FAP	Intergenic	413			Qrob_T0443280.2	OCV4_rep_c23979	hypothetical protein CMV_017951 [Castanea mollissima]
Qrob_H2.3_SC0000380:47889	LFMM	FSP	Exonic		intron		Qrob_T0384620.2	OCV4_rep_c5800	phospholipid-transporting ATPase 3 isoform X1 [Quercus lobata]
Qrob_H2.3_SC0000380:51827	LFMM	FAP	Exonic		intron		Qrob_T0384620.2	OCV4_rep_c5800	phospholipid-transporting ATPase 3 isoform X1 [Quercus lobata]
Qrob_H2.3_SC0000380:53403	LFMM	BIO2, BIO8	Exonic		intron		Qrob_T0384620.2	OCV4_rep_c5800	phospholipid-transporting ATPase 3 isoform X1 [Quercus lobata]
Qrob_H2.3_SC0000434:190305	LFMM	IAP, FAP	Exonic		CDS	non-synonymous	asmbl_695	OCV4_c19937	FT-interacting protein 1 [Quercus suber]
Qrob_H2.3_SC0000434:192010	LFMM	Latitude, BIO8, FS	Intergenic	216			asmbl_695	OCV4_c19937	FT-interacting protein 1 [Quercus suber]
Qrob_H2.3_SC0000448:226605	LFMM	FAP	Exonic		CDS	synonymous	asmbl_697	OCV4_rep_c23365; OCV4_rep_c28747	uncharacterized protein LOC115963485 isoform X3 [Quercus lobata]
Qrob_H2.3_SC0000448:228620	LFMM	BIO2, BIO14	Exonic		CDS	non-synonymous	asmbl_697	OCV4_rep_c23365; OCV4_rep_c28747	uncharacterized protein LOC115963485 isoform X3 [Quercus lobata]
Qrob_H2.3_SC0000448:275892	LFMM	FAP	Intergenic	196			asmbl_698	OCV4_rep_c10691	uncharacterized protein LOC112008202 [Quercus suber]
Qrob_H2.3_SC0000488:106850	LFMM	Latitude	Intergenic	351			asmbl_700	Loc_136560_Tr_1/1_Conf_1.000_Len_480
Qrob_H2.3_SC0000602:18322	LFMM	DBH, FH	Intergenic	411			asmbl_702	Loc_137032_Tr_2/2_Conf_0.800_Len_510	hypothetical protein CMV_023777 [Castanea mollissima]
Qrob_H2.3_SC0000610:79092	LFMM	Latitude, BIO1, BIO12, FAP, FS	Intergenic	107			asmbl_703	OCV4_c45995
Qrob_H2.3_SC0000664:12116	LFMM	BIO12, DBH, FH	Intergenic	128			asmbl_704	Loc_133306_Tr_1/1_Conf_1.000_Len_1227	agamous-like MADS-box protein MADS1 isoform X1 [Quercus lobata] XP_030971534.1 agamous-like MADS-box protein MADS1 isoform X2 [Quercus lobata]
Qrob_H2.3_SC0000820:69512	LFMM	BIO8, BIO14, FSP, FS	Intergenic	140			asmbl_705	Loc_133297_Tr_1/1_Conf_1.000_Len_656	hypothetical protein CJ030_MR0G006654 [Morella rubra] KAB1219413.1 hypothetical protein CJ030_MR3G001104 [Morella rubra]
Qrob_H2.3_SC0000914:26251	LFMM	BIO14	Intergenic	183			asmbl_709	Loc_168529_Tr_1/1_Conf_1.000_Len_421
Qrob_H2.3_SC0000952:95641	LFMM	FAP	Intergenic	345			Qrob_T0751090.2	OCV4_rep_c28778	hypothetical protein CMV_022977 [Castanea mollissima]
Qrob_H2.3_SC0000964:65787	LFMM	IAP, FAP	Intergenic	190			asmbl_711	Loc_27451_Tr_1/1_Conf_1.000_Len_1664
Qrob_H2.3_SC0000964:66094	LFMM	FAP	Exonic		CDS	non-synonymous	asmbl_711	Loc_27451_Tr_1/1_Conf_1.000_Len_1664
Qrob_H2.3_SC0000964:67692	LFMM	BIO1, BIO12, ISP, FSP, FAP, FS	Intergenic	84			asmbl_711	Loc_27451_Tr_1/1_Conf_1.000_Len_1664
Qrob_H2.3_SC0001001:86215	LFMM	IAP	Exonic		CDS	non-synonymous	asmbl_713	OCV4_rep_c27514
Qrob_H2.3_SC0001021:4750	LFMM	BIO1, FS	Exonic		CDS	non-synonymous	asmbl_715	OCV4_rep_c22195	zinc finger BED domain-containing protein RICESLEEPER 2-like [Quercus lobata] XP_030973127.1 zinc finger BED domain-containing protein RICESLEEPER 2-like [Quercus lobata] XP_030973128.1 zinc finger BED domain-containing protein RICESLEEPER 2-like [Quercus lobata]
Qrob_H2.3_SC0001021:4778	LFMM	IAP, FAP	Exonic		CDS	non-synonymous	asmbl_715	OCV4_rep_c22195	zinc finger BED domain-containing protein RICESLEEPER 2-like [Quercus lobata] XP_030973127.1 zinc finger BED domain-containing protein RICESLEEPER 2-like [Quercus lobata] XP_030973128.1 zinc finger BED domain-containing protein RICESLEEPER 2-like [Quercus lobata]
Qrob_H2.3_SC0001097:25137	LFMM	FS	Exonic		intron		asmbl_717	OCV3_prime_rep_c65389	MADS-box protein SOC1 isoform X2 [Quercus suber]
Qrob_H2.3_SC0001097:37652	LFMM	BIO1, BIO11, DBH, FH	Exonic		intron		asmbl_717	OCV3_prime_rep_c65389	MADS-box protein SOC1 isoform X2 [Quercus suber]
Qrob_H2.3_SC0001181:9293	LFMM	IAP	Intergenic	38			asmbl_718	OCV4_rep_c24450; Loc_124192_Tr_1/1_Conf_1.000_Len_365	uncharacterized protein LOC115954442 [Quercus lobata]
Qrob_H2.3_SC0001211:10929	LFMM	FSP	Exonic		intron		Qrob_T0573550.2	OCV4_rep_c15142	betaine aldehyde dehydrogenase 1, chloroplastic [Quercus suber]
Qrob_H2.3_SC0001211:9667	LFMM	FAP, DBH, FS	Exonic		intron		Qrob_T0573550.2	OCV4_rep_c15142	betaine aldehyde dehydrogenase 1, chloroplastic [Quercus suber]
Qrob_H2.3_SC0001345:62	LFMM	FSP , DBH, FH	Exonic		CDS	non-synonymous	asmbl_720	OCV4_rep_c22267	bidirectional sugar transporter SWEET12-like [Quercus lobata]

## Sheet: TableS4
Table S4. List of the initial 1732 candidate genes and their associated functional annotations
ContigName	ContigLength	topnrMatch	topnrEvalue	Uniprotmatch	%_identity	evalue	ID	Description	KEGG	KEGGKO	GO	GOCC	GOBP	GOMF	Keywords	Reference	Species	Factor
Loc_100363_Tr_1/1_Conf_1.000_Len_604	604	Regulator of rDNA transcription protein 15 [Cryptotermes secundus]	8.26314e-60	Q8TGM7	61.11	5e-15	ART2_YEAST	Putative uncharacterized protein ART2								Lesur et al. (2015)	Q. robur	bud dormancy
Loc_10073_Tr_1/1_Conf_1.000_Len_4212	4212	PREDICTED: uncharacterized protein LOC109020199 [Juglans regia]	0	Q99315	29.81	8e-103	YG31B_YEAST	Transposon Ty3-G Gag-Pol polyprotein	sce:YGR109W-B	K07497	GO:0005737 // GO:0005634 // GO:0000943 // GO:0004190 // GO:0005524 // GO:0003677 // GO:0003887 // GO:0008233 // GO:0004540 // GO:0003723 // GO:0003964 // GO:0004523 // GO:0008270 // GO:0015074 // GO:0006310 // GO:0032197	DNA integration (GO:0015074);DNA recombination (GO:0006310);transposition, RNA-mediated (GO:0032197);	aspartic-type endopeptidase activity (GO:0004190);ATP binding (GO:0005524);DNA binding (GO:0003677);DNA-directed DNA polymerase activity (GO:0003887);peptidase activity (GO:0008233);ribonuclease activity (GO:0004540);RNA binding (GO:0003723);RNA-directed DNA polymerase activity (GO:0003964);RNA-DNA hybrid ribonuclease activity (GO:0004523);zinc ion binding (GO:0008270);	cytoplasm (GO:0005737);nucleus (GO:0005634);retrotransposon nucleocapsid (GO:0000943);	3D-structure;Acetylation;Aspartyl protease;ATP-binding;Cytoplasm;DNA integration;DNA recombination;DNA-binding;DNA-directed DNA polymerase;Endonuclease;Hydrolase;Magnesium;Metal-binding;Multifunctional enzyme;Nuclease;Nucleotide-binding;Nucleotidyltransferase;Nucleus;Protease;Reference proteome;Ribosomal frameshifting;RNA-binding;RNA-directed DNA polymerase;Transferase;Transposable element;Viral …	Lesur et al. (2015)	Q. robur	bud dormancy
Loc_101_Tr_2/3_Conf_0.222_Len_1325	1325	polyadenylate-binding protein 2-like [Quercus lobata]	4.48486e-78	Q9FXA2	75.38	2e-49	PABP8_ARATH	Polyadenylate-binding protein 8	ath:AT1G49760	K13126	GO:0005737 // GO:0005829 // GO:0005634 // GO:1990904 // GO:0003730 // GO:0003729 // GO:0008143 // GO:0008266 // GO:0003723 // GO:0006417 // GO:0046686 // GO:0016032	regulation of translation (GO:0006417);response to cadmium ion (GO:0046686);viral process (GO:0016032);	mRNA 3'-UTR binding (GO:0003730);mRNA binding (GO:0003729);poly(A) binding (GO:0008143);poly(U) RNA binding (GO:0008266);RNA binding (GO:0003723);	cytoplasm (GO:0005737);cytosol (GO:0005829);nucleus (GO:0005634);ribonucleoprotein complex (GO:1990904);	Cytoplasm;Host-virus interaction;Nucleus;Reference proteome;Repeat;RNA-binding;Translation regulation.;	Lesur et al. (2015)	Q. robur	bud dormancy
Loc_101214_Tr_2/2_Conf_0.857_Len_1427	1427	AAA-ATPase At2g18193-like isoform X1 [Quercus suber] XP_023924171.1 AAA-ATPase At2g18193-like isoform X1 [Quercus suber]	7.63329e-161	Q8GW96	50.44	2e-100	AATP3_ARATH	AAA-ATPase At2g18193	ath:AT2G18193		GO:0005783 // GO:0016021 // GO:0005524 // GO:0016787		ATP binding (GO:0005524);hydrolase activity (GO:0016787);	endoplasmic reticulum (GO:0005783);integral component of membrane (GO:0016021);	ATP-binding;Hydrolase;Magnesium;Membrane;Nucleotide-binding;Reference proteome;Transmembrane;Transmembrane helix.;	Lesur et al. (2015)	Q. robur	bud dormancy
Loc_101548_Tr_1/1_Conf_1.000_Len_772	772	hypothetical protein CMV_009197 [Castanea mollissima]	1.99399e-75	B7F8P5	42.86	8e-27	SAU39_ORYSJ	Auxin-responsive protein SAUR36	osa:9271092		GO:0005737 // GO:0009734 // GO:0007275 // GO:0046621 // GO:2000012	auxin-activated signaling pathway (GO:0009734);multicellular organism development (GO:0007275);negative regulation of organ growth (GO:0046621);regulation of auxin polar transport (GO:2000012);		cytoplasm (GO:0005737);	Auxin signaling pathway;Cytoplasm;Developmental protein;Growth regulation;Reference proteome.;	Lesur et al. (2015)	Q. robur	bud dormancy
Loc_101696_Tr_1/2_Conf_0.500_Len_1367	1367	hypothetical protein CMV_018032 [Castanea mollissima]	4.25844e-90	A0A2N9EVG4	71.72	2e-17	A0A2N9EVG4_FAGSY	Uncharacterized protein {ECO:0000313|EMBL:SPC78641.1}							Signal {ECO:0000256|SAM:SignalP}.;	Lesur et al. (2015)	Q. robur	bud dormancy
Loc_101697_Tr_3/4_Conf_0.250_Len_554	554	phytoene synthase 2, chloroplastic-like [Quercus lobata]	1.22514e-126	Q9SSU8	59.79	2e-69	PSY_DAUCA	Phytoene synthase, chloroplastic			GO:0010287 // GO:0004310 // GO:0016767 // GO:0046905 // GO:0051996 // GO:0016117	carotenoid biosynthetic process (GO:0016117);	farnesyl-diphosphate farnesyltransferase activity (GO:0004310);geranylgeranyl-diphosphate geranylgeranyltransferase activity (GO:0016767);phytoene synthase activity (GO:0046905);squalene synthase activity (GO:0051996);	plastoglobule (GO:0010287);	Carotenoid biosynthesis;Chloroplast;Isoprene biosynthesis;Plastid;Transferase;Transit peptide.;	Lesur et al. (2015)	Q. robur	bud dormancy
Loc_1017_Tr_5/5_Conf_0.474_Len_1682	1682	GDSL esterase/lipase LTL1-like [Quercus lobata]	0	Q8LB81	68.80	5e-162	GDL79_ARATH	GDSL esterase/lipase At5g33370	ath:AT5G33370		GO:0005576 // GO:0016788 // GO:0042335 // GO:0016042	cuticle development (GO:0042335);lipid catabolic process (GO:0016042);	hydrolase activity, acting on ester bonds (GO:0016788);	extracellular region (GO:0005576);	Alternative splicing;Glycoprotein;Hydrolase;Lipid degradation;Lipid metabolism;Reference proteome;Secreted;Signal.;	Lesur et al. (2015)	Q. robur	bud dormancy
Loc_10183_Tr_1/3_Conf_0.714_Len_1620	1620	uncharacterized protein LOC115995188 [Quercus lobata]	5.51782e-167	A0A2N9H5I9	69.43	6e-106	A0A2N9H5I9_FAGSY	Uncharacterized protein {ECO:0000313|EMBL:SPD07332.1}			GO:0007142	male meiosis II (GO:0007142);				Lesur et al. (2015)	Q. robur	bud dormancy
Loc_102132_Tr_1/2_Conf_0.750_Len_1623	1623	probable N-acetyltransferase HLS1-like [Quercus lobata]	0	O64815	33.57	1e-62	HLS1L_ARATH	Probable N-acetyltransferase HLS1-like	ath:AT2G23060		GO:0008080 // GO:0016747		N-acetyltransferase activity (GO:0008080);transferase activity, transferring acyl groups other than amino-acyl groups (GO:0016747);		Acyltransferase;Alternative splicing;Reference proteome;Transferase.;	Lesur et al. (2015)	Q. robur	bud dormancy
Loc_10214_Tr_3/3_Conf_0.625_Len_1643	1643	60S ribosomal protein L3-1 isoform X1 [Quercus suber] XP_023902065.1 60S ribosomal protein L3-1 isoform X1 [Quercus suber]	0	P17094	89.15	0.0	RL31_ARATH	60S ribosomal protein L3-1	ath:AT1G43170	K02925	GO:0005618 // GO:0005829 // GO:0022625 // GO:0022626 // GO:0005730 // GO:0005634 // GO:0005886 // GO:0009506 // GO:0042788 // GO:0005774 // GO:0005773 // GO:0003729 // GO:0003723 // GO:0003735 // GO:0000027 // GO:0006412	ribosomal large subunit assembly (GO:0000027);translation (GO:0006412);	mRNA binding (GO:0003729);RNA binding (GO:0003723);structural constituent of ribosome (GO:0003735);	cell wall (GO:0005618);cytosol (GO:0005829);cytosolic large ribosomal subunit (GO:0022625);cytosolic ribosome (GO:0022626);nucleolus (GO:0005730);nucleus (GO:0005634);plasma membrane (GO:0005886);plasmodesma (GO:0009506);polysomal ribosome (GO:0042788);vacuolar membrane (GO:0005774);vacuole (GO:0005773);	Alternative splicing;Cytoplasm;Reference proteome;Ribonucleoprotein;Ribosomal protein.;	Street et al. (2006)	P.trichocarpa	drought
Loc_10217_Tr_3/4_Conf_0.625_Len_1395	1395	mitotic spindle checkpoint protein BUBR1 [Quercus lobata]	3.27076e-77	O22806	45.86	4e-21	BUBR1_ARATH	Mitotic spindle checkpoint protein BUBR1	ath:AT2G33560	K02178	GO:0010369 // GO:0000778 // GO:0005737 // GO:0000776 // GO:0005828 // GO:0005876 // GO:0004672 // GO:0051754 // GO:0007094	meiotic sister chromatid cohesion, centromeric (GO:0051754);mitotic spindle assembly checkpoint (GO:0007094);	protein kinase activity (GO:0004672);	chromocenter (GO:0010369);condensed nuclear chromosome kinetochore (GO:0000778);cytoplasm (GO:0005737);kinetochore (GO:0000776);kinetochore microtubule (GO:0005828);spindle microtubule (GO:0005876);	Alternative splicing;Cell cycle;Centromere;Chromosome;Cytoplasm;Cytoskeleton;Kinetochore;Nucleus;Reference proteome.;	Lesur et al. (2015)	Q. robur	bud dormancy
Loc_102319_Tr_1/1_Conf_1.000_Len_1142	1142	putative F-box protein At1g65770 [Quercus lobata]	2.13271e-118	Q9SHX9	32.65	1e-24	FB72_ARATH	Putative F-box protein At1g65770	ath:AT1G65770		GO:2000083	negative regulation of L-ascorbic acid biosynthetic process (GO:2000083);			Reference proteome.;	Lesur et al. (2015)	Q. robur	bud dormancy
Loc_10253_Tr_7/7_Conf_0.684_Len_3093	3093	probable boron transporter 2 isoform X2 [Quercus lobata] XP_030975070.1 probable boron transporter 2 isoform X2 [Quercus lobata]	0	Q9M1P7	79.45	0.0	BOR2_ARATH	Probable boron transporter 2	ath:AT3G62270	K24194	GO:0016021 // GO:0005886 // GO:0015301 // GO:0080139 // GO:0005452 // GO:0046713 // GO:0048364	borate transport (GO:0046713);root development (GO:0048364);	anion (GO:0015301);borate efflux transmembrane transporter activity (GO:0080139);inorganic anion exchanger activity (GO:0005452);	integral component of membrane (GO:0016021);plasma membrane (GO:0005886);	Anion exchange;Ion transport;Membrane;Reference proteome;Transmembrane;Transmembrane helix;Transport.;	Lesur et al. (2015)	Q. robur	bud dormancy
Loc_10473_Tr_3/3_Conf_0.800_Len_2719	2719	serrate RNA effector molecule [Quercus lobata]	0	Q9ZVD0	70.39	0.0	SRRT_ARATH	Serrate RNA effector molecule	ath:AT2G27100		GO:0005829 // GO:0005846 // GO:0010445 // GO:0016607 // GO:0005730 // GO:0005634 // GO:0003677 // GO:0003700 // GO:0046872 // GO:0006397 // GO:0031053 // GO:0010267 // GO:2000011 // GO:0000381 // GO:0048509 // GO:0006355 // GO:0008380 // GO:0048367	mRNA processing (GO:0006397);primary miRNA processing (GO:0031053);production of ta-siRNAs involved in RNA interference (GO:0010267);regulation of adaxial/abaxial pattern formation (GO:2000011);regulation of alternative mRNA splicing, via spliceosome (GO:0000381);regulation of meristem development (GO:0048509);regulation of transcription, DNA-templated (GO:0006355);RNA splicing (GO:0008380);shoot…	DNA binding (GO:0003677);DNA-binding transcription factor activity (GO:0003700);metal ion binding (GO:0046872);	cytosol (GO:0005829);nuclear cap binding complex (GO:0005846);nuclear dicing body (GO:0010445);nuclear speck (GO:0016607);nucleolus (GO:0005730);nucleus (GO:0005634);	3D-structure;Metal-binding;mRNA processing;mRNA splicing;Nucleus;Phosphoprotein;Reference proteome;RNA-mediated gene silencing;Zinc;Zinc-finger.;	Carsjens et al. (2014)	F. sylvatica	drought
Loc_104743_Tr_1/1_Conf_1.000_Len_2681	2681	zinc finger BED domain-containing protein RICESLEEPER 2-like [Quercus suber]	0	Q6AVI0	31.95	6e-91	RSLE2_ORYSJ	Zinc finger BED domain-containing protein RICESLEEPER 2	osa:4334009		GO:0005634 // GO:0003677 // GO:0046872 // GO:0046983 // GO:0009791	post-embryonic development (GO:0009791);	DNA binding (GO:0003677);metal ion binding (GO:0046872);protein dimerization activity (GO:0046983);	nucleus (GO:0005634);	DNA-binding;Metal-binding;Nucleus;Reference proteome;Transcription;Transcription regulation;Zinc;Zinc-finger.;	Lesur et al. (2015)	Q. robur	bud dormancy
Loc_105742_Tr_1/3_Conf_0.500_Len_840	840	early light-induced protein, chloroplastic-like [Quercus lobata]	1.97788e-48	A0A2N9F4J6	58.33	1e-13	A0A2N9F4J6_FAGSY	Uncharacterized protein {ECO:0000313|EMBL:SPC82073.1}			GO:0009507			chloroplast (GO:0009507);	Chloroplast {ECO:0000256|ARBA:ARBA00022528};Plastid {ECO:0000256|ARBA:ARBA00022528}.;	Lesur et al. (2015)	Q. robur	bud dormancy
Loc_10820_Tr_4/6_Conf_0.400_Len_1222	1222	peptidyl-prolyl cis-trans isomerase FKBP62-like [Quercus lobata]	2.56935e-50	Q38931	70.13	6e-27	FKB62_ARATH	Peptidyl-prolyl cis-trans isomerase FKBP62	ath:AT3G25230	K09571	GO:0005737 // GO:0005634 // GO:0005516 // GO:0003755 // GO:0070370 // GO:0061077 // GO:0000413	cellular heat acclimation (GO:0070370);chaperone-mediated protein folding (GO:0061077);protein peptidyl-prolyl isomerization (GO:0000413);	calmodulin binding (GO:0005516);peptidyl-prolyl cis-trans isomerase activity (GO:0003755);	cytoplasm (GO:0005737);nucleus (GO:0005634);	Acetylation;Alternative splicing;Calmodulin-binding;Chaperone;Cytoplasm;Isomerase;Nucleus;Reference proteome;Repeat;Rotamase;TPR repeat.;	Lesur et al. (2015)	Q. robur	bud dormancy
Loc_109702_Tr_2/2_Conf_0.600_Len_494	494															Lesur et al. (2015)	Q. robur	bud dormancy
Loc_109824_Tr_1/2_Conf_0.667_Len_1709	1709															Lesur et al. (2015)	Q. robur	bud dormancy
Loc_110205_Tr_1/1_Conf_1.000_Len_829	829	uncharacterized protein LOC115949857 [Quercus lobata]	1.05209e-15	A0A2N9EM25	44.12	6e-12	A0A2N9EM25_FAGSY	Uncharacterized protein {ECO:0000313|EMBL:SPC75604.1}			GO:0003676 // GO:0008270		nucleic acid binding (GO:0003676);zinc ion binding (GO:0008270);		Metal-binding {ECO:0000256|PROSITE-ProRule:PRU00047};Zinc {ECO:0000256|PROSITE-ProRule:PRU00047};Zinc-finger {ECO:0000256|PROSITE-ProRule:PRU00047}.;	Lesur et al. (2015)	Q. robur	bud dormancy
Loc_110244_Tr_1/1_Conf_1.000_Len_292	292	phytoene synthase 2, chloroplastic-like [Quercus lobata]	4.26901e-19	P49293	75.00	2e-10	PSY_CUCME	Phytoene synthase, chloroplastic			GO:0009507 // GO:0004310 // GO:0016767 // GO:0051996 // GO:0016117	carotenoid biosynthetic process (GO:0016117);	farnesyl-diphosphate farnesyltransferase activity (GO:0004310);geranylgeranyl-diphosphate geranylgeranyltransferase activity (GO:0016767);squalene synthase activity (GO:0051996);	chloroplast (GO:0009507);	Carotenoid biosynthesis;Chloroplast;Isoprene biosynthesis;Plastid;Reference proteome;Transferase;Transit peptide.;	Lesur et al. (2015)	Q. robur	bud dormancy
Loc_111153_Tr_2/3_Conf_0.500_Len_1033	1033															Lesur et al. (2015)	Q. robur	bud dormancy
Loc_111433_Tr_2/2_Conf_0.667_Len_883	883															Lesur et al. (2015)	Q. robur	bud dormancy
Loc_111474_Tr_2/2_Conf_0.833_Len_513	513															Lesur et al. (2015)	Q. robur	bud dormancy
Loc_11167_Tr_1/1_Conf_1.000_Len_1279	1279	uncharacterized protein LOC115990887 [Quercus lobata]	8.97712e-85	A0A061GZ51	80.52	2e-69	A0A061GZ51_THECC	6,7-dimethyl-8-ribityllumazine synthase {ECO:0000313|EMBL:EOY34627.1}							Reference proteome {ECO:0000313|Proteomes:UP000026915};Signal {ECO:0000256|SAM:SignalP}.;	Lesur et al. (2015)	Q. robur	bud dormancy
Loc_11183_Tr_8/10_Conf_0.487_Len_4834	4834			A0A2N9GPE7	39.60	8e-08	A0A2N9GPE7_FAGSY	Uncharacterized protein {ECO:0000313|EMBL:SPD01338.1}							Coiled coil {ECO:0000256|SAM:Coils}.;	Lesur et al. (2015)	Q. robur	bud dormancy
Loc_111909_Tr_1/5_Conf_0.636_Len_5284	5284	hypothetical protein CMV_018218 [Castanea mollissima]	0	Q40392	37.81	1e-89	TMVRN_NICGU	TMV resistance protein N			GO:0005737 // GO:0043531 // GO:0005524 // GO:0050135 // GO:0061809 // GO:0009626 // GO:0007165	plant-type hypersensitive response (GO:0009626);signal transduction (GO:0007165);	ADP binding (GO:0043531);ATP binding (GO:0005524);NAD(P)+ nucleosidase activity (GO:0050135);NAD+ nucleotidase, cyclic ADP-ribose generating (GO:0061809);	cytoplasm (GO:0005737);	Alternative splicing;ATP-binding;Cytoplasm;Hydrolase;Hypersensitive response;Leucine-rich repeat;NAD;Nucleotide-binding;Plant defense;Repeat.;	Lesur et al. (2015)	Q. robur	bud dormancy
Loc_112041_Tr_4/5_Conf_0.692_Len_5338	5338	hypothetical protein C1H46_013171 [Malus baccata]	0	Q94HW2	51.94	2e-154	POLR1_ARATH	Retrovirus-related Pol polyprotein from transposon RE1			GO:0004190 // GO:0004519 // GO:0046872 // GO:0003676 // GO:0003964 // GO:0015074 // GO:0006310	DNA integration (GO:0015074);DNA recombination (GO:0006310);	aspartic-type endopeptidase activity (GO:0004190);endonuclease activity (GO:0004519);metal ion binding (GO:0046872);nucleic acid binding (GO:0003676);RNA-directed DNA polymerase activity (GO:0003964);		Aspartyl protease;DNA integration;DNA recombination;Endonuclease;Hydrolase;Magnesium;Metal-binding;Nuclease;Protease;Reference proteome;Transferase;Zinc;Zinc-finger.;	Lesur et al. (2015)	Q. robur	bud dormancy
Loc_113016_Tr_2/2_Conf_0.667_Len_746	746	salicylate carboxymethyltransferase-like [Quercus lobata]	1.05379e-109	A4GE69	54.76	3e-54	XMT1_COFCA	7-methylxanthosine synthase 1 {ECO:0000305}	ag:ABD90685	K12729	GO:0046872 // GO:0008168 // GO:0009820 // GO:0032259	alkaloid metabolic process (GO:0009820);methylation (GO:0032259);	metal ion binding (GO:0046872);methyltransferase activity (GO:0008168);		3D-structure;Alkaloid metabolism;Magnesium;Metal-binding;Methyltransferase;Reference proteome;S-adenosyl-L-methionine;Transferase.;	Lesur et al. (2015)	Q. robur	bud dormancy
Loc_113337_Tr_7/9_Conf_0.417_Len_1125	1125	early light-induced protein, chloroplastic-like [Quercus lobata]	8.45351e-72	P93735	79.17	9e-47	ELIP1_ARATH	Early light-induced protein 1, chloroplastic {ECO:0000305}	ath:AT3G22840		GO:0009535 // GO:0016021 // GO:0009522 // GO:0009523 // GO:0071483 // GO:0071490 // GO:0034605 // GO:0071486 // GO:0071491 // GO:0071492 // GO:0010117 // GO:0015979 // GO:0010030 // GO:0010380 // GO:0009409 // GO:0080167	cellular response to blue light (GO:0071483);cellular response to far red light (GO:0071490);cellular response to heat (GO:0034605);cellular response to high light intensity (GO:0071486);cellular response to red light (GO:0071491);cellular response to UV-A (GO:0071492);photoprotection (GO:0010117);photosynthesis (GO:0015979);positive regulation of seed germination (GO:0010030);regulation of chlor…		chloroplast thylakoid membrane (GO:0009535);integral component of membrane (GO:0016021);photosystem I (GO:0009522);photosystem II (GO:0009523);	Chloroplast;Membrane;Photosynthesis;Photosystem I;Photosystem II;Plastid;Reference proteome;Thylakoid;Transit peptide;Transmembrane;Transmembrane helix.;	Lesur et al. (2015)	Q. robur	bud dormancy
Loc_114410_Tr_1/1_Conf_1.000_Len_783	783															Lesur et al. (2015)	Q. robur	bud dormancy
Loc_114555_Tr_1/2_Conf_0.889_Len_2820	2820	stachyose synthase-like [Quercus lobata]	0	Q93XK2	68.87	0.0	STSYN_PEA	Stachyose synthase			GO:0005737 // GO:0047268 // GO:0009312 // GO:0033532	oligosaccharide biosynthetic process (GO:0009312);stachyose biosynthetic process (GO:0033532);	galactinol-raffinose galactosyltransferase activity (GO:0047268);	cytoplasm (GO:0005737);	Carbohydrate metabolism;Cytoplasm;Direct protein sequencing;Glycosyltransferase;Transferase.;	Street et al. (2006)	P.trichocarpa	drought
Loc_11574_Tr_15/19_Conf_0.138_Len_1533	1533	wall-associated receptor kinase-like 10 [Quercus suber]	0	Q7X8C5	61.89	2e-151	WAKLB_ARATH	Wall-associated receptor kinase-like 2	ath:AT1G16130		GO:0016021 // GO:0009505 // GO:0005886 // GO:0005524 // GO:0005509 // GO:0030247 // GO:0004674 // GO:0007166 // GO:0046777 // GO:0006468	cell surface receptor signaling pathway (GO:0007166);protein autophosphorylation (GO:0046777);protein phosphorylation (GO:0006468);	ATP binding (GO:0005524);calcium ion binding (GO:0005509);polysaccharide binding (GO:0030247);protein serine/threonine kinase activity (GO:0004674);	integral component of membrane (GO:0016021);plant-type cell wall (GO:0009505);plasma membrane (GO:0005886);	ATP-binding;Disulfide bond;Glycoprotein;Kinase;Membrane;Nucleotide-binding;Phosphoprotein;Reference proteome;Serine/threonine-protein kinase;Signal;Transferase;Transmembrane;Transmembrane helix.;	Lesur et al. (2015)	Q. robur	bud dormancy
Loc_116193_Tr_1/1_Conf_1.000_Len_658	658	GDSL esterase/lipase At5g33370-like [Quercus lobata]	8.88026e-80	Q8LB81	74.59	2e-64	GDL79_ARATH	GDSL esterase/lipase At5g33370	ath:AT5G33370		GO:0005576 // GO:0016788 // GO:0042335 // GO:0016042	cuticle development (GO:0042335);lipid catabolic process (GO:0016042);	hydrolase activity, acting on ester bonds (GO:0016788);	extracellular region (GO:0005576);	Alternative splicing;Glycoprotein;Hydrolase;Lipid degradation;Lipid metabolism;Reference proteome;Secreted;Signal.;	Lesur et al. (2015)	Q. robur	bud dormancy
Loc_116234_Tr_1/9_Conf_0.333_Len_1040	1040	cyclic nucleotide-gated ion channel 1-like [Quercus lobata]	2.95042e-101	O65717	33.47	1e-30	CNGC1_ARATH	Cyclic nucleotide-gated ion channel 1	ath:AT5G53130	K05391	GO:0016021 // GO:0005886 // GO:0005516 // GO:0030552 // GO:0030553 // GO:0005216		calmodulin binding (GO:0005516);cAMP binding (GO:0030552);cGMP binding (GO:0030553);ion channel activity (GO:0005216);	integral component of membrane (GO:0016021);plasma membrane (GO:0005886);	Calmodulin-binding;cAMP;cAMP-binding;Cell membrane;cGMP;cGMP-binding;Ion channel;Ion transport;Ligand-gated ion channel;Membrane;Nucleotide-binding;Reference proteome;Transmembrane;Transmembrane helix;Transport.;	Lesur et al. (2015)	Q. robur	bud dormancy
Loc_116255_Tr_2/3_Conf_0.333_Len_542	542	vicianin hydrolase-like isoform X2 [Quercus lobata]	2.69291e-27	A2SY66	58.93	6e-17	VICHY_VICSN	Vicianin hydrolase {ECO:0000312|EMBL:ABD03937.1}			GO:0004553 // GO:0050392 // GO:0016052	carbohydrate catabolic process (GO:0016052);	hydrolase activity, hydrolyzing O-glycosyl compounds (GO:0004553);vicianin beta-glucosidase activity (GO:0050392);		Direct protein sequencing;Disulfide bond;Glycoprotein;Glycosidase;Hydrolase;Signal.;	Lesur et al. (2015)	Q. robur	bud dormancy
Loc_116259_Tr_1/4_Conf_0.750_Len_1225	1225	dehydration-responsive element-binding protein 1B-like [Quercus lobata]	1.09793e-45	Q9M0L0	49.63	3e-29	DRE1A_ARATH	Dehydration-responsive element-binding protein 1A {ECO:0000303|PubMed:9707537}	ath:AT4G25480	K09286	GO:0005634 // GO:0000987 // GO:0003700 // GO:0000976 // GO:0009631 // GO:0010628 // GO:0009409 // GO:0009414	cold acclimation (GO:0009631);positive regulation of gene expression (GO:0010628);response to cold (GO:0009409);response to water deprivation (GO:0009414);	cis-regulatory region sequence-specific DNA binding (GO:0000987);DNA-binding transcription factor activity (GO:0003700);transcription regulatory region sequence-specific DNA binding (GO:0000976);	nucleus (GO:0005634);	Activator;DNA-binding;Nucleus;Polymorphism;Reference proteome;Stress response;Transcription;Transcription regulation.;	Lesur et al. (2015)	Q. robur	bud dormancy
Loc_116329_Tr_1/1_Conf_1.000_Len_625	625	vicianin hydrolase-like [Quercus lobata]	2.8093e-78	O64882	69.09	5e-47	BGL17_ARATH	Beta-glucosidase 17	ath:AT2G44480	K01188	GO:0008422 // GO:0102483 // GO:0005975	carbohydrate metabolic process (GO:0005975);	beta-glucosidase activity (GO:0008422);scopolin beta-glucosidase activity (GO:0102483);		Alternative splicing;Disulfide bond;Glycoprotein;Glycosidase;Hydrolase;Reference proteome;Signal.;	Lesur et al. (2015)	Q. robur	bud dormancy
Loc_116423_Tr_1/1_Conf_1.000_Len_573	573	O-acyltransferase WSD1-like isoform X2 [Quercus lobata]	4.55999e-30	A0A2N9GGW0	52.75	1e-18	A0A2N9GGW0_FAGSY	Diacylglycerol O-acyltransferase {ECO:0000256|ARBA:ARBA00013244}			GO:0004144 // GO:0019432	triglyceride biosynthetic process (GO:0019432);	diacylglycerol O-acyltransferase activity (GO:0004144);		Acyltransferase {ECO:0000256|ARBA:ARBA00023315};Transferase {ECO:0000256|ARBA:ARBA00023315}.;	Lesur et al. (2015)	Q. robur	bud dormancy
Loc_116438_Tr_1/1_Conf_1.000_Len_1094	1094															Lesur et al. (2015)	Q. robur	bud dormancy
Loc_116582_Tr_1/2_Conf_0.800_Len_1980	1980	uncharacterized protein LOC115984311 [Quercus lobata]	0	A0A2I4GJU1	43.67	5e-165	A0A2I4GJU1_JUGRE	uncharacterized protein LOC109008504 isoform X5 {ECO:0000313|RefSeq:XP_018844159.1}			GO:0016021			integral component of membrane (GO:0016021);	ANK repeat {ECO:0000256|ARBA:ARBA00023043, ECO:0000256|PROSITE-;ProRule:PRU00023};Membrane {ECO:0000256|SAM:Phobius};Reference proteome {ECO:0000313|Proteomes:UP000235220};Repeat {ECO:0000256|ARBA:ARBA00022737};Transmembrane {ECO:0000256|SAM:Phobius};Transmembrane helix {ECO:0000256|SAM:Phobius}.;	Lesur et al. (2015)	Q. robur	bud dormancy
Loc_117_Tr_2/4_Conf_0.556_Len_1454	1454	uncharacterized protein LOC112025493 isoform X1 [Quercus suber]	1.98741e-107	O22798	26.97	5e-07	NAC41_ARATH	NAC domain-containing protein 41 {ECO:0000303|PubMed:15029955}	ath:AT2G33480		GO:0005634 // GO:0003700 // GO:0000976		DNA-binding transcription factor activity (GO:0003700);transcription regulatory region sequence-specific DNA binding (GO:0000976);	nucleus (GO:0005634);	Activator;Alternative splicing;DNA-binding;Nucleus;Reference proteome;Transcription;Transcription regulation.;	Lesur et al. (2015)	Q. robur	bud dormancy
Loc_117055_Tr_1/2_Conf_0.750_Len_1263	1263	extracellular ribonuclease LE-like isoform X1 [Quercus lobata]	1.33384e-156	P80022	39.59	2e-35	RNLE_SOLLC	Extracellular ribonuclease LE	sly:544098	K01166	GO:0005618 // GO:0005576 // GO:0005615 // GO:0004521 // GO:0016829 // GO:0033897 // GO:0003723 // GO:0006401	RNA catabolic process (GO:0006401);	endoribonuclease activity (GO:0004521);lyase activity (GO:0016829);ribonuclease T2 activity (GO:0033897);RNA binding (GO:0003723);	cell wall (GO:0005618);extracellular region (GO:0005576);extracellular space (GO:0005615);	3D-structure;Cell wall;Direct protein sequencing;Disulfide bond;Endonuclease;Hydrolase;Lyase;Nuclease;Reference proteome;Secreted;Signal;Stress response.;	Lesur et al. (2015)	Q. robur	bud dormancy
Loc_117167_Tr_1/2_Conf_0.750_Len_808	808	chaperone protein dnaJ 11, chloroplastic-like [Quercus lobata]	3.50407e-94	Q67S53	50.00	4e-09	DNAJ_SYMTH	Chaperone protein DnaJ {ECO:0000255|HAMAP-Rule:MF_01152}	sth:STH505	K03686	GO:0005737 // GO:0005524 // GO:0031072 // GO:0051082 // GO:0008270 // GO:0006260 // GO:0006457 // GO:0009408	DNA replication (GO:0006260);protein folding (GO:0006457);response to heat (GO:0009408);	ATP binding (GO:0005524);heat shock protein binding (GO:0031072);unfolded protein binding (GO:0051082);zinc ion binding (GO:0008270);	cytoplasm (GO:0005737);	Chaperone;Cytoplasm;DNA replication;Metal-binding;Reference proteome;Repeat;Stress response;Zinc;Zinc-finger.;	Lesur et al. (2015)	Q. robur	bud dormancy
Loc_117846_Tr_1/1_Conf_1.000_Len_1660	1660	uncharacterized acetyltransferase At3g50280-like [Quercus lobata]	0	Q9SND9	42.44	2e-119	Y3028_ARATH	Uncharacterized acetyltransferase At3g50280	ath:AT3G50280		GO:0016747		transferase activity, transferring acyl groups other than amino-acyl groups (GO:0016747);		Acyltransferase;Reference proteome;Transferase.;	Lesur et al. (2015)	Q. robur	bud dormancy
Loc_118324_Tr_5/5_Conf_0.500_Len_1897	1897	uncharacterized protein LOC115967049 [Quercus lobata]	1.08982e-50	A0A2N9I9K4	45.00	5e-17	A0A2N9I9K4_FAGSY	Uncharacterized protein {ECO:0000313|EMBL:SPD20965.1}			GO:0016021			integral component of membrane (GO:0016021);	Coiled coil {ECO:0000256|SAM:Coils};Membrane {ECO:0000256|SAM:Phobius};Transmembrane {ECO:0000256|SAM:Phobius};Transmembrane helix {ECO:0000256|SAM:Phobius}.;	Lesur et al. (2015)	Q. robur	bud dormancy
Loc_118675_Tr_1/1_Conf_1.000_Len_1759	1759	beta-amyrin 28-monooxygenase-like [Quercus lobata]	0	F6H9N6	51.22	1e-162	C7A15_VITVI	Beta-amyrin 28-monooxygenase {ECO:0000305}	vvi:100251813	K20667	GO:0016021 // GO:0020037 // GO:0005506 // GO:0004497 // GO:0016491 // GO:0016709 // GO:0055114 // GO:0016135 // GO:0016125	oxidation-reduction process (GO:0055114);saponin biosynthetic process (GO:0016135);sterol metabolic process (GO:0016125);	heme binding (GO:0020037);iron ion binding (GO:0005506);monooxygenase activity (GO:0004497);oxidoreductase activity (GO:0016491);oxidoreductase activity, acting on paired donors, with incorporation or reduction of molecular oxygen, NAD(P)H as one donor, and incorporation of one atom of oxygen (GO:0016709);	integral component of membrane (GO:0016021);	Heme;Iron;Membrane;Metal-binding;Monooxygenase;Oxidoreductase;Reference proteome;Transmembrane;Transmembrane helix.;	Lesur et al. (2015)	Q. robur	bud dormancy
Loc_1188_Tr_4/5_Conf_0.714_Len_2778	2778	protein IQ-DOMAIN 1 [Quercus lobata]	1.69539e-102	Q9SF32	51.16	3e-06	IQD1_ARATH	Protein IQ-DOMAIN 1 {ECO:0000303|PubMed:15960618}	ath:AT3G09710		GO:0005737 // GO:0005874 // GO:0005634 // GO:0005516 // GO:0008017		calmodulin binding (GO:0005516);microtubule binding (GO:0008017);	cytoplasm (GO:0005737);microtubule (GO:0005874);nucleus (GO:0005634);	Alternative splicing;Calmodulin-binding;Cytoplasm;Cytoskeleton;Nucleus;Reference proteome.;	Lesur et al. (2015)	Q. robur	bud dormancy
Loc_11927_Tr_5/5_Conf_0.765_Len_3021	3021	squalene monooxygenase SE1-like [Quercus lobata]	0	O48651	84.58	0.0	SQE1_PANGI	Squalene monooxygenase SE1 {ECO:0000303|Ref.1}			GO:0005789 // GO:0016021 // GO:0050660 // GO:0004506 // GO:0009723 // GO:0042542 // GO:0009753 // GO:0010038 // GO:0002238 // GO:0071731 // GO:0009751 // GO:1902438 // GO:0016126 // GO:0046246	response to ethylene (GO:0009723);response to hydrogen peroxide (GO:0042542);response to jasmonic acid (GO:0009753);response to metal ion (GO:0010038);response to molecule of fungal origin (GO:0002238);response to nitric oxide (GO:0071731);response to salicylic acid (GO:0009751);response to vanadate(3-) (GO:1902438);sterol biosynthetic process (GO:0016126);terpene biosynthetic process (GO:0046246…	flavin adenine dinucleotide binding (GO:0050660);squalene monooxygenase activity (GO:0004506);	endoplasmic reticulum membrane (GO:0005789);integral component of membrane (GO:0016021);	Alternative splicing;Endoplasmic reticulum;FAD;Flavoprotein;Isoprene biosynthesis;Membrane;Microsome;Oxidoreductase;Transmembrane;Transmembrane helix.;	Street et al. (2006)	P.trichocarpa	drought
Loc_11964_Tr_1/2_Conf_0.500_Len_962	962	probable acetyltransferase NATA1-like [Quercus lobata]	5.9045e-68	Q9ZV06	63.73	5e-32	NATAL_ARATH	Probable acetyltransferase NATA1-like	ath:AT2G39020	K22883	GO:0008080		N-acetyltransferase activity (GO:0008080);		Acyltransferase;Reference proteome;Transferase.;	Lesur et al. (2015)	Q. robur	bud dormancy
Loc_11975_Tr_1/4_Conf_0.625_Len_1707	1707	E2F transcription factor-like E2FE isoform X2 [Quercus lobata]	0	Q8LSZ4	59.42	2e-116	E2FE_ARATH	E2F transcription factor-like E2FE	ath:AT3G48160		GO:0005634 // GO:0090575 // GO:0003677 // GO:0003700 // GO:0000981 // GO:0043565 // GO:0008134 // GO:0042023 // GO:0032876 // GO:0000122 // GO:0045944 // GO:0051726	DNA endoreduplication (GO:0042023);negative regulation of DNA endoreduplication (GO:0032876);negative regulation of transcription by RNA polymerase II (GO:0000122);positive regulation of transcription by RNA polymerase II (GO:0045944);regulation of cell cycle (GO:0051726);	DNA binding (GO:0003677);DNA-binding transcription factor activity (GO:0003700);DNA-binding transcription factor activity, RNA polymerase II-specific (GO:0000981);sequence-specific DNA binding (GO:0043565);transcription factor binding (GO:0008134);	nucleus (GO:0005634);RNA polymerase II transcription regulator complex (GO:0090575);	Alternative splicing;Cell cycle;DNA-binding;Nucleus;Reference proteome;Repressor;Transcription;Transcription regulation.;	Lesur et al. (2015)	Q. robur	bud dormancy
Loc_12012_Tr_1/1_Conf_1.000_Len_792	792	early nodulin-like protein 1 [Quercus suber]	5.31458e-101	Q9SK27	57.82	5e-50	ENL1_ARATH	Early nodulin-like protein 1	ath:AT2G25060		GO:0031225 // GO:0046658 // GO:0005886 // GO:0009506 // GO:0099503 // GO:0005773 // GO:0009055		electron transfer activity (GO:0009055);	anchored component of membrane (GO:0031225);anchored component of plasma membrane (GO:0046658);plasma membrane (GO:0005886);plasmodesma (GO:0009506);secretory vesicle (GO:0099503);vacuole (GO:0005773);	Cell membrane;Glycoprotein;GPI-anchor;Lipoprotein;Membrane;Reference proteome;Signal.;	Lesur et al. (2015)	Q. robur	bud dormancy
Loc_120596_Tr_1/1_Conf_1.000_Len_1772	1772	aldehyde oxidase GLOX1-like [Quercus lobata] XP_030955867.1 aldehyde oxidase GLOX1-like [Quercus lobata]	0	Q9FYG4	42.96	2e-140	GLOX1_ARATH	Aldehyde oxidase GLOX1 {ECO:0000305}	ath:AT1G67290		GO:0005576 // GO:0004031 // GO:0102797 // GO:0102798 // GO:0007275	multicellular organism development (GO:0007275);	aldehyde oxidase activity (GO:0004031);geranial (GO:0102797);heptaldehyde (GO:0102798);	extracellular region (GO:0005576);	Developmental protein;Glycoprotein;Oxidoreductase;Reference proteome;Secreted;Signal.;	Lesur et al. (2015)	Q. robur	bud dormancy
Loc_121204_Tr_1/1_Conf_1.000_Len_863	863	disease resistance protein RPM1-like [Quercus lobata]	1.23561e-17	A0A2N9J2E0	74.60	7e-16	A0A2N9J2E0_FAGSY	Uncharacterized protein {ECO:0000313|EMBL:SPD31686.1}			GO:0043531 // GO:0006952	defense response (GO:0006952);	ADP binding (GO:0043531);		Plant defense {ECO:0000256|ARBA:ARBA00022821}.;	Lesur et al. (2015)	Q. robur	bud dormancy
Loc_121475_Tr_1/2_Conf_0.750_Len_1995	1995	UPF0481 protein At3g47200-like [Quercus lobata]	0	Q9SD53	25.42	2e-20	Y3720_ARATH	UPF0481 protein At3g47200	ath:AT3G47200		GO:0016021 // GO:0005886			integral component of membrane (GO:0016021);plasma membrane (GO:0005886);	Membrane;Reference proteome;Transmembrane;Transmembrane helix.;	Lesur et al. (2015)	Q. robur	bud dormancy
Loc_121478_Tr_1/1_Conf_1.000_Len_882	882															Lesur et al. (2015)	Q. robur	bud dormancy
Loc_121530_Tr_1/2_Conf_0.833_Len_1352	1352															Lesur et al. (2015)	Q. robur	bud dormancy
Loc_121644_Tr_1/1_Conf_1.000_Len_904	904															Lesur et al. (2015)	Q. robur	bud dormancy
Loc_122108_Tr_1/1_Conf_1.000_Len_476	476	disease resistance protein RPM1-like isoform X2 [Quercus suber]	3.3121e-54	Q2QZF1	29.84	3e-12	PIK6_ORYSJ	Disease resistance protein PIK6-NP {ECO:0000305}	osa:4351153		GO:0043531 // GO:0005524 // GO:0006952	defense response (GO:0006952);	ADP binding (GO:0043531);ATP binding (GO:0005524);		ATP-binding;Coiled coil;Leucine-rich repeat;Nucleotide-binding;Plant defense;Reference proteome;Repeat.;	Lesur et al. (2015)	Q. robur	bud dormancy
Loc_12226_Tr_1/3_Conf_0.750_Len_1398	1398	deSI-like protein At4g17486 [Quercus lobata]	2.55712e-113	Q93VG8	52.38	2e-57	PPDEX_ARATH	DeSI-like protein At4g17486	ath:AT4G17486	K22763	GO:0008233 // GO:0101005 // GO:0016579 // GO:0070646	protein deubiquitination (GO:0016579);protein modification by small protein removal (GO:0070646);	peptidase activity (GO:0008233);ubiquitinyl hydrolase activity (GO:0101005);		Alternative splicing;Hydrolase;Protease;Reference proteome.;	Lesur et al. (2015)	Q. robur	bud dormancy
Loc_122805_Tr_3/3_Conf_0.600_Len_1202	1202	NEP1-interacting protein-like 1 [Quercus lobata]	2.82996e-149	Q8GT75	39.52	3e-26	NIP1_ARATH	NEP1-interacting protein 1	ath:AT4G35840		GO:0009535 // GO:0016021 // GO:0046872		metal ion binding (GO:0046872);	chloroplast thylakoid membrane (GO:0009535);integral component of membrane (GO:0016021);	Chloroplast;Membrane;Metal-binding;Plastid;Reference proteome;Thylakoid;Transmembrane;Transmembrane helix;Zinc;Zinc-finger.;	Lesur et al. (2015)	Q. robur	bud dormancy
Loc_123596_Tr_4/4_Conf_0.700_Len_2438	2438	ankyrin repeat-containing protein At5g02620-like isoform X1 [Quercus lobata] XP_030942848.1 ankyrin repeat-containing protein At5g02620-like isoform X1 [Quercus lobata]	0	Q6AWW5	24.81	8e-13	Y5262_ARATH	Ankyrin repeat-containing protein At5g02620	ath:AT5G02620		GO:0005783 // GO:0016021 // GO:0005886 // GO:0008157 // GO:0019888 // GO:0035304	regulation of protein dephosphorylation (GO:0035304);	protein phosphatase 1 binding (GO:0008157);protein phosphatase regulator activity (GO:0019888);	endoplasmic reticulum (GO:0005783);integral component of membrane (GO:0016021);plasma membrane (GO:0005886);	ANK repeat;Membrane;Phosphoprotein;Reference proteome;Repeat;Transmembrane;Transmembrane helix.;	Lesur et al. (2015)	Q. robur	bud dormancy
Loc_12366_Tr_2/2_Conf_0.714_Len_1095	1095	Gibberellin-regulated protein 4 [Morella rubra]	4.07194e-22	P46690	80.00	2e-15	GASA4_ARATH	Gibberellin-regulated protein 4	ath:AT5G15230		GO:0005576 // GO:0045454 // GO:0009740 // GO:0009739	cell redox homeostasis (GO:0045454);gibberellic acid mediated signaling pathway (GO:0009740);response to gibberellin (GO:0009739);		extracellular region (GO:0005576);	Alternative splicing;Disulfide bond;Gibberellin signaling pathway;Reference proteome;Secreted;Signal.;	Lesur et al. (2015)	Q. robur	bud dormancy
Loc_123912_Tr_1/1_Conf_1.000_Len_1026	1026	uncharacterized protein LOC115953761 isoform X3 [Quercus lobata]	4.0774e-17													Lesur et al. (2015)	Q. robur	bud dormancy
Loc_124192_Tr_1/1_Conf_1.000_Len_365	365	uncharacterized protein LOC115954442 [Quercus lobata]	3.14078e-14	A0A2N9EYL7	76.12	2e-17	A0A2N9EYL7_FAGSY	Uncharacterized protein {ECO:0000313|EMBL:SPC79942.1}								Lesur et al. (2015)	Q. robur	bud dormancy
Loc_124817_Tr_1/1_Conf_1.000_Len_817	817															Lesur et al. (2015)	Q. robur	bud dormancy
Loc_12523_Tr_23/31_Conf_0.359_Len_2643	2643	putative disease resistance protein RGA4 [Quercus suber]	0	Q7XA39	34.29	4e-105	RGA4_SOLBU	Putative disease resistance protein RGA4			GO:0043531 // GO:0005524 // GO:0006952	defense response (GO:0006952);	ADP binding (GO:0043531);ATP binding (GO:0005524);		ATP-binding;Leucine-rich repeat;Nucleotide-binding;Plant defense;Repeat.;	Lesur et al. (2015)	Q. robur	bud dormancy
Loc_12523_Tr_25/31_Conf_0.446_Len_3150	3150	putative disease resistance protein RGA4 [Quercus suber]	0	Q7XA39	33.22	4e-119	RGA4_SOLBU	Putative disease resistance protein RGA4			GO:0043531 // GO:0005524 // GO:0006952	defense response (GO:0006952);	ADP binding (GO:0043531);ATP binding (GO:0005524);		ATP-binding;Leucine-rich repeat;Nucleotide-binding;Plant defense;Repeat.;	Lesur et al. (2015)	Q. robur	bud dormancy
Loc_125277_Tr_1/1_Conf_1.000_Len_929	929	ethylene-responsive transcription factor WIN1-like [Quercus lobata]	2.00563e-105	Q9XI33	60.10	6e-58	WIN1_ARATH	Ethylene-responsive transcription factor WIN1	ath:AT1G15360		GO:0005634 // GO:0003700 // GO:0043565 // GO:0010143 // GO:0009873 // GO:0009414 // GO:0010166	cutin biosynthetic process (GO:0010143);ethylene-activated signaling pathway (GO:0009873);response to water deprivation (GO:0009414);wax metabolic process (GO:0010166);	DNA-binding transcription factor activity (GO:0003700);sequence-specific DNA binding (GO:0043565);	nucleus (GO:0005634);	Activator;DNA-binding;Ethylene signaling pathway;Nucleus;Reference proteome;Transcription;Transcription regulation.;	Lesur et al. (2015)	Q. robur	bud dormancy
Loc_125622_Tr_1/1_Conf_1.000_Len_850	850	hypothetical protein CMV_019499, partial [Castanea mollissima]	6.97999e-49	Q39221	62.16	8e-18	STLP2_ARATH	SEC12-like protein 2	ath:AT2G01470	K14003	GO:0005783 // GO:0005794 // GO:0030176 // GO:0005739 // GO:0005886 // GO:0005774 // GO:0005096 // GO:0051020 // GO:0005090 // GO:0006888 // GO:0009306 // GO:0003400	endoplasmic reticulum to Golgi vesicle-mediated transport (GO:0006888);protein secretion (GO:0009306);regulation of COPII vesicle coating (GO:0003400);	GTPase activator activity (GO:0005096);GTPase binding (GO:0051020);Sar guanyl-nucleotide exchange factor activity (GO:0005090);	endoplasmic reticulum (GO:0005783);Golgi apparatus (GO:0005794);integral component of endoplasmic reticulum membrane (GO:0030176);mitochondrion (GO:0005739);plasma membrane (GO:0005886);vacuolar membrane (GO:0005774);	Acetylation;Endoplasmic reticulum;ER-Golgi transport;Golgi apparatus;Membrane;Phosphoprotein;Protein transport;Reference proteome;Repeat;Signal-anchor;Transmembrane;Transmembrane helix;Transport;WD repeat.;	Lesur et al. (2015)	Q. robur	bud dormancy
Loc_125714_Tr_2/2_Conf_0.750_Len_2007	2007	UPF0481 protein At3g47200-like [Quercus suber]	2.42388e-161	Q9SD53	25.53	2e-35	Y3720_ARATH	UPF0481 protein At3g47200	ath:AT3G47200		GO:0016021 // GO:0005886			integral component of membrane (GO:0016021);plasma membrane (GO:0005886);	Membrane;Reference proteome;Transmembrane;Transmembrane helix.;	Lesur et al. (2015)	Q. robur	bud dormancy
Loc_125926_Tr_1/1_Conf_1.000_Len_472	472	(3S,6E)-nerolidol synthase 1-like [Quercus lobata]	7.16464e-58	B9RHX7	62.11	5e-37	TPS4_RICCO	Probable terpene synthase 4	rcu:8259987	K14175	GO:0000287 // GO:0010333		magnesium ion binding (GO:0000287);terpene synthase activity (GO:0010333);		Lyase;Magnesium;Metal-binding;Reference proteome.;	Lesur et al. (2015)	Q. robur	bud dormancy
Loc_126122_Tr_2/2_Conf_0.667_Len_655	655	hypothetical protein CMV_021546 [Castanea mollissima]	4.52187e-26													Lesur et al. (2015)	Q. robur	bud dormancy
Loc_12818_Tr_8/10_Conf_0.143_Len_937	937	uncharacterized protein LOC111997506 [Quercus suber]	2.80618e-79	A0A2N9HF86	44.51	5e-40	A0A2N9HF86_FAGSY	RNase H domain-containing protein {ECO:0000259|Pfam:PF13456}			GO:0003676 // GO:0004523		nucleic acid binding (GO:0003676);RNA-DNA hybrid ribonuclease activity (GO:0004523);			Lesur et al. (2015)	Q. robur	bud dormancy
Loc_12847_Tr_6/7_Conf_0.611_Len_3968	3968	membrane protein of ER body-like protein isoform X1 [Quercus lobata]	6.78238e-142	Q8LPT3	48.80	2e-34	MEBL_ARATH	Membrane protein of ER body-like protein	ath:AT4G27870		GO:0005783 // GO:0005789 // GO:0010168 // GO:0016021 // GO:0016020 // GO:0005886 // GO:0005381 // GO:0005384 // GO:0030026 // GO:0006880	cellular manganese ion homeostasis (GO:0030026);intracellular sequestering of iron ion (GO:0006880);	iron ion transmembrane transporter activity (GO:0005381);manganese ion transmembrane transporter activity (GO:0005384);	endoplasmic reticulum (GO:0005783);endoplasmic reticulum membrane (GO:0005789);ER body (GO:0010168);integral component of membrane (GO:0016021);membrane (GO:0016020);plasma membrane (GO:0005886);	Coiled coil;Endoplasmic reticulum;Membrane;Reference proteome;Transmembrane;Transmembrane helix.;	Lesur et al. (2015)	Q. robur	bud dormancy
Loc_1297_Tr_8/9_Conf_0.652_Len_3910	3910	aminodeoxychorismate synthase, chloroplastic isoform X1 [Quercus lobata]	0	Q8LPN3	67.67	0.0	ADCS_ARATH	Aminodeoxychorismate synthase, chloroplastic	ath:AT2G28880	K13950	GO:0009507 // GO:0046820 // GO:0046417 // GO:0046656 // GO:0006541 // GO:0008153 // GO:0046654	chorismate metabolic process (GO:0046417);folic acid biosynthetic process (GO:0046656);glutamine metabolic process (GO:0006541);para-aminobenzoic acid biosynthetic process (GO:0008153);tetrahydrofolate biosynthetic process (GO:0046654);	4-amino-4-deoxychorismate synthase activity (GO:0046820);	chloroplast (GO:0009507);	Chloroplast;Folate biosynthesis;Glutamine amidotransferase;Multifunctional enzyme;Plastid;Reference proteome;Transferase;Transit peptide.;	Lesur et al. (2015)	Q. robur	bud dormancy
Loc_129864_Tr_1/3_Conf_0.500_Len_1005	1005	uncharacterized protein LOC111982999 [Quercus suber]	1.28486e-39	Q8VY74	70.59	2e-07	U1135_ARATH	U11/U12 small nuclear ribonucleoprotein 35 kDa protein	ath:AT2G43370	K13155	GO:0016607 // GO:0005634 // GO:0034693 // GO:0005689 // GO:0003729 // GO:0017069 // GO:0000398	mRNA splicing, via spliceosome (GO:0000398);	mRNA binding (GO:0003729);snRNA binding (GO:0017069);	nuclear speck (GO:0016607);nucleus (GO:0005634);U11/U12 snRNP (GO:0034693);U12-type spliceosomal complex (GO:0005689);	Alternative splicing;mRNA processing;mRNA splicing;Nucleus;Phosphoprotein;Reference proteome;Ribonucleoprotein;Spliceosome.;	Lesur et al. (2015)	Q. robur	bud dormancy
Loc_13021_Tr_8/10_Conf_0.311_Len_2626	2626	uncharacterized protein LOC111989633 [Quercus suber]	6.34823e-24	A0A2N9EYT3	44.29	1e-14	A0A2N9EYT3_FAGSY	Uncharacterized protein {ECO:0000313|EMBL:SPC79811.1}			GO:0016021 // GO:0051537 // GO:0046872 // GO:0055114	oxidation-reduction process (GO:0055114);	2 iron, 2 sulfur cluster binding (GO:0051537);metal ion binding (GO:0046872);	integral component of membrane (GO:0016021);	2Fe-2S {ECO:0000256|ARBA:ARBA00022714};Iron {ECO:0000256|ARBA:ARBA00022714};Iron-sulfur {ECO:0000256|ARBA:ARBA00022714};Membrane {ECO:0000256|SAM:Phobius};Metal-binding {ECO:0000256|ARBA:ARBA00022714};Signal {ECO:0000256|SAM:SignalP};Transit peptide {ECO:0000256|ARBA:ARBA00022946};Transmembrane {ECO:0000256|SAM:Phobius};Transmembrane helix {ECO:0000256|SAM:Phobius}.;	Lesur et al. (2015)	Q. robur	bud dormancy
Loc_131555_Tr_2/3_Conf_0.429_Len_2615	2615															Lesur et al. (2015)	Q. robur	bud dormancy
Loc_131693_Tr_2/3_Conf_0.714_Len_2101	2101	hypothetical protein CMV_023342 [Castanea mollissima]	3.02179e-09													Lesur et al. (2015)	Q. robur	bud dormancy
Loc_132086_Tr_2/3_Conf_0.714_Len_3493	3493															Lesur et al. (2015)	Q. robur	bud dormancy
Loc_132174_Tr_1/1_Conf_1.000_Len_450	450															Lesur et al. (2015)	Q. robur	bud dormancy
Loc_1323_Tr_1/2_Conf_0.714_Len_2666	2666	UDP-glucose 6-dehydrogenase 1-like [Quercus lobata]	0	Q96558	91.88	0.0	UGDH1_SOYBN	UDP-glucose 6-dehydrogenase 1	gmx:548074	K00012	GO:0005829 // GO:0005634 // GO:0051287 // GO:0003979 // GO:0006024 // GO:0006065	glycosaminoglycan biosynthetic process (GO:0006024);UDP-glucuronate biosynthetic process (GO:0006065);	NAD binding (GO:0051287);UDP-glucose 6-dehydrogenase activity (GO:0003979);	cytosol (GO:0005829);nucleus (GO:0005634);	NAD;Oxidoreductase;Phosphoprotein;Reference proteome.;	Carsjens et al. (2014)	F. sylvatica	drought
Loc_132366_Tr_1/1_Conf_1.000_Len_942	942	B3 domain-containing transcription factor VRN1-like [Quercus suber]	4.71815e-30	Q84R27	39.34	1e-09	Y3896_ARATH	B3 domain-containing protein At3g18960	ath:AT3G18960		GO:0005634 // GO:0003677		DNA binding (GO:0003677);	nucleus (GO:0005634);	DNA-binding;Nucleus;Reference proteome;Transcription;Transcription regulation.;	Lesur et al. (2015)	Q. robur	bud dormancy
Loc_132508_Tr_1/1_Conf_1.000_Len_409	409	hypothetical protein A7N06_19950 [Acinetobacter baumannii]	6.89125e-68	A0A151IRK4	92.79	9e-66	A0A151IRK4_9HYME	Uncharacterized protein {ECO:0000313|EMBL:KYN09291.1}							Reference proteome {ECO:0000313|Proteomes:UP000078492}.;	Lesur et al. (2015)	Q. robur	bud dormancy
Loc_132537_Tr_1/1_Conf_1.000_Len_904	904	zinc finger protein ZOP1 [Quercus suber]	1.87584e-31	Q7XA66	57.45	2e-09	ZOP1_ARATH	Zinc finger protein ZOP1 {ECO:0000305}	ath:AT1G49590	K13220	GO:0015030 // GO:0071011 // GO:0003690 // GO:0003725 // GO:0003723 // GO:0008270 // GO:0080188 // GO:0000398 // GO:0008380 // GO:0009845	gene silencing by RNA-directed DNA methylation (GO:0080188);mRNA splicing, via spliceosome (GO:0000398);RNA splicing (GO:0008380);seed germination (GO:0009845);	double-stranded DNA binding (GO:0003690);double-stranded RNA binding (GO:0003725);RNA binding (GO:0003723);zinc ion binding (GO:0008270);	Cajal body (GO:0015030);precatalytic spliceosome (GO:0071011);	Alternative splicing;Coiled coil;DNA-binding;Metal-binding;mRNA processing;mRNA splicing;Nucleus;Reference proteome;RNA-binding;RNA-mediated gene silencing;Spliceosome;Zinc;Zinc-finger.;	Lesur et al. (2015)	Q. robur	bud dormancy
Loc_132539_Tr_1/1_Conf_1.000_Len_2018	2018	probably inactive leucine-rich repeat receptor-like protein kinase At5g48380 [Quercus lobata]	0	Q9ASS4	41.35	5e-130	Y5838_ARATH	Probably inactive leucine-rich repeat receptor-like protein kinase At5g48380	ath:AT5G48380		GO:0016021 // GO:0005886 // GO:0009506 // GO:0005524 // GO:0042802 // GO:0016301 // GO:0004672 // GO:0033612 // GO:0042742 // GO:0060548 // GO:0031348	defense response to bacterium (GO:0042742);negative regulation of cell death (GO:0060548);negative regulation of defense response (GO:0031348);	ATP binding (GO:0005524);identical protein binding (GO:0042802);kinase activity (GO:0016301);protein kinase activity (GO:0004672);receptor serine/threonine kinase binding (GO:0033612);	integral component of membrane (GO:0016021);plasma membrane (GO:0005886);plasmodesma (GO:0009506);	ATP-binding;Cell membrane;Glycoprotein;Leucine-rich repeat;Membrane;Nucleotide-binding;Phosphoprotein;Receptor;Reference proteome;Repeat;Signal;Transmembrane;Transmembrane helix.;	Lesur et al. (2015)	Q. robur	bud dormancy
Loc_132865_Tr_1/1_Conf_1.000_Len_958	958	60S ribosomal protein L7a [Belonocnema treatae]	1.75406e-146	P46223	75.78	6e-115	RL7A_DROME	60S ribosomal protein L7a	dme:Dmel_CG3314	K02936	GO:0022625 // GO:0022626 // GO:0003723 // GO:0003735 // GO:0002181 // GO:0000470	cytoplasmic translation (GO:0002181);maturation of LSU-rRNA (GO:0000470);	RNA binding (GO:0003723);structural constituent of ribosome (GO:0003735);	cytosolic large ribosomal subunit (GO:0022625);cytosolic ribosome (GO:0022626);	3D-structure;Reference proteome;Ribonucleoprotein;Ribosomal protein.;	Lesur et al. (2015)	Q. robur	bud dormancy
Loc_132867_Tr_3/7_Conf_0.647_Len_2669	2669	hypothetical protein CMV_002131 [Castanea mollissima]	0	O64793	42.88	0.0	Y1675_ARATH	G-type lectin S-receptor-like serine/threonine-protein kinase At1g67520	ath:AT1G67520		GO:0016021 // GO:0005886 // GO:0005524 // GO:0005516 // GO:0030246 // GO:0004674 // GO:0045087 // GO:0006468	innate immune response (GO:0045087);protein phosphorylation (GO:0006468);	ATP binding (GO:0005524);calmodulin binding (GO:0005516);carbohydrate binding (GO:0030246);protein serine/threonine kinase activity (GO:0004674);	integral component of membrane (GO:0016021);plasma membrane (GO:0005886);	ATP-binding;Cell membrane;Disulfide bond;Glycoprotein;Kinase;Lectin;Membrane;Nucleotide-binding;Phosphoprotein;Receptor;Reference proteome;Serine/threonine-protein kinase;Signal;Transferase;Transmembrane;Transmembrane helix.;	Lesur et al. (2015)	Q. robur	bud dormancy
Loc_132868_Tr_1/1_Conf_1.000_Len_655	655	probable nucleoredoxin 1 [Quercus suber]	2.71113e-41	O80763	61.02	1e-30	NRX1_ARATH	Probable nucleoredoxin 1	ath:AT1G60420	K17609	GO:0005829 // GO:0005634 // GO:0047134 // GO:0045454 // GO:0009860 // GO:0010183 // GO:0080092 // GO:0046686	cell redox homeostasis (GO:0045454);pollen tube growth (GO:0009860);pollen tube guidance (GO:0010183);regulation of pollen tube growth (GO:0080092);response to cadmium ion (GO:0046686);	protein-disulfide reductase activity (GO:0047134);	cytosol (GO:0005829);nucleus (GO:0005634);	3D-structure;NAD;Oxidoreductase;Reference proteome;Repeat.;	Lesur et al. (2015)	Q. robur	bud dormancy
Loc_132874_Tr_1/3_Conf_0.429_Len_373	373															Lesur et al. (2015)	Q. robur	bud dormancy
Loc_132880_Tr_5/5_Conf_0.667_Len_3319	3319															Lesur et al. (2015)	Q. robur	bud dormancy
Loc_132881_Tr_1/1_Conf_1.000_Len_2287	2287	heat shock 70 kDa protein cognate 4 [Belonocnema treatae]	0	Q9U639	93.44	0.0	HSP7D_MANSE	Heat shock 70 kDa protein cognate 4			GO:0005634 // GO:0005524		ATP binding (GO:0005524);	nucleus (GO:0005634);	ATP-binding;Nucleotide-binding;Nucleus;Stress response.;	Lesur et al. (2015)	Q. robur	bud dormancy
Loc_132883_Tr_1/1_Conf_1.000_Len_836	836	40S ribosomal protein S3a [Belonocnema treatae]	3.77831e-160	Q5G5C4	86.83	3e-148	RS3A_PERAM	40S ribosomal protein S3a {ECO:0000255|HAMAP-Rule:MF_03122}			GO:0022627 // GO:0003735 // GO:0006412	translation (GO:0006412);	structural constituent of ribosome (GO:0003735);	cytosolic small ribosomal subunit (GO:0022627);	Cytoplasm;Ribonucleoprotein;Ribosomal protein.;	Lesur et al. (2015)	Q. robur	bud dormancy
Loc_132884_Tr_1/1_Conf_1.000_Len_601	601															Lesur et al. (2015)	Q. robur	bud dormancy
Loc_132889_Tr_4/4_Conf_0.533_Len_615	615	hypothetical protein CMV_010112 [Castanea mollissima]	5.09628e-19													Lesur et al. (2015)	Q. robur	bud dormancy
Loc_132890_Tr_3/4_Conf_0.333_Len_273	273	hypothetical protein CMV_012875 [Castanea mollissima]	1.20712e-10													Lesur et al. (2015)	Q. robur	bud dormancy
Loc_132903_Tr_1/1_Conf_1.000_Len_592	592	40S ribosomal protein S11-like [Belonocnema treatae]	7.17717e-100	P62282	76.82	4e-78	RS11_RAT	40S ribosomal protein S11	rno:81774	K02949	GO:0022627 // GO:0016020 // GO:0019843 // GO:0003735 // GO:0001649 // GO:0006412	osteoblast differentiation (GO:0001649);translation (GO:0006412);	rRNA binding (GO:0019843);structural constituent of ribosome (GO:0003735);	cytosolic small ribosomal subunit (GO:0022627);membrane (GO:0016020);	Acetylation;Citrullination;Direct protein sequencing;Lipoprotein;Methylation;Palmitate;Phosphoprotein;Reference proteome;Ribonucleoprotein;Ribosomal protein;RNA-binding;rRNA-binding.;	Lesur et al. (2015)	Q. robur	bud dormancy
Loc_132907_Tr_1/3_Conf_0.625_Len_1640	1640	Actin, indirect flight muscle [Habropoda laboriosa]	0	P83968	98.99	0.0	ACT6_DROSI	Actin, indirect flight muscle	dsi:Dsimw501_GD19025		GO:0005737 // GO:0005856 // GO:0005524		ATP binding (GO:0005524);	cytoplasm (GO:0005737);cytoskeleton (GO:0005856);	Acetylation;ATP-binding;Cytoplasm;Cytoskeleton;Methylation;Muscle protein;Nucleotide-binding;Oxidation;Reference proteome.;	Lesur et al. (2015)	Q. robur	bud dormancy
Loc_132907_Tr_2/3_Conf_0.750_Len_2114	2114	Actin, indirect flight muscle [Habropoda laboriosa]	0	P83968	98.99	0.0	ACT6_DROSI	Actin, indirect flight muscle	dsi:Dsimw501_GD19025		GO:0005737 // GO:0005856 // GO:0005524		ATP binding (GO:0005524);	cytoplasm (GO:0005737);cytoskeleton (GO:0005856);	Acetylation;ATP-binding;Cytoplasm;Cytoskeleton;Methylation;Muscle protein;Nucleotide-binding;Oxidation;Reference proteome.;	Lesur et al. (2015)	Q. robur	bud dormancy
Loc_132909_Tr_1/1_Conf_1.000_Len_4993	4993	myosin heavy chain, muscle isoform X26 [Belonocnema treatae]	0	P05661	85.63	0.0	MYSA_DROME	Myosin heavy chain, muscle	dme:Dmel_CG17927	K17751	GO:0031672 // GO:0016459 // GO:0005703 // GO:0030017 // GO:0005863 // GO:0051015 // GO:0030898 // GO:0005524 // GO:0005516 // GO:0003774 // GO:0042803 // GO:0008307 // GO:0007527 // GO:0007298 // GO:0007427 // GO:0060361 // GO:0040011 // GO:0042692 // GO:0006936 // GO:0007517 // GO:0071689 // GO:0030239 // GO:0031033 // GO:0050821 // GO:0043520 // GO:0045214 // GO:0030241	adult somatic muscle development (GO:0007527);border follicle cell migration (GO:0007298);epithelial cell migration, open tracheal system (GO:0007427);flight (GO:0060361);locomotion (GO:0040011);muscle cell differentiation (GO:0042692);muscle contraction (GO:0006936);muscle organ development (GO:0007517);muscle thin filament assembly (GO:0071689);myofibril assembly (GO:0030239);myosin filament or…	actin filament binding (GO:0051015);actin-dependent ATPase activity (GO:0030898);ATP binding (GO:0005524);calmodulin binding (GO:0005516);motor activity (GO:0003774);protein homodimerization activity (GO:0042803);structural constituent of muscle (GO:0008307);	A band (GO:0031672);myosin complex (GO:0016459);polytene chromosome puff (GO:0005703);sarcomere (GO:0030017);striated muscle myosin thick filament (GO:0005863);	3D-structure;Actin-binding;Alternative splicing;ATP-binding;Calmodulin-binding;Coiled coil;Cytoplasm;Direct protein sequencing;Motor protein;Muscle protein;Myosin;Nucleotide-binding;Reference proteome;Thick filament.;	Lesur et al. (2015)	Q. robur	bud dormancy
Loc_132921_Tr_1/1_Conf_1.000_Len_554	554	uncharacterized protein LOC117175076 [Belonocnema treatae]	1.02169e-73	P62864	83.33	2e-16	RS30_RAT	40S ribosomal protein S30			GO:0022627 // GO:0005615 // GO:0003735 // GO:0019731 // GO:0061844 // GO:0050830 // GO:0002227 // GO:0006412	antibacterial humoral response (GO:0019731);antimicrobial humoral immune response mediated by antimicrobial peptide (GO:0061844);defense response to Gram-positive bacterium (GO:0050830);innate immune response in mucosa (GO:0002227);translation (GO:0006412);	structural constituent of ribosome (GO:0003735);	cytosolic small ribosomal subunit (GO:0022627);extracellular space (GO:0005615);	Direct protein sequencing;Reference proteome;Ribonucleoprotein;Ribosomal protein.;	Lesur et al. (2015)	Q. robur	bud dormancy
Loc_132925_Tr_1/1_Conf_1.000_Len_1058	1058	troponin I isoform X7 [Belonocnema treatae]	6.12478e-81	P05547	71.51	4e-48	TNNI_ASTLP	Troponin I			GO:0005861 // GO:0003779 // GO:0046872		actin binding (GO:0003779);metal ion binding (GO:0046872);	troponin complex (GO:0005861);	Acetylation;Actin-binding;Calcium;Direct protein sequencing;Metal-binding;Methylation.;	Lesur et al. (2015)	Q. robur	bud dormancy
Loc_132926_Tr_1/1_Conf_1.000_Len_336	336	60S ribosomal protein L37a [Belonocnema treatae]	2.11931e-42	Q9VMU4	91.30	1e-41	RL37A_DROME	60S ribosomal protein L37a	dme:Dmel_CG5827	K02921	GO:0022625 // GO:0046872 // GO:0003735 // GO:0002181	cytoplasmic translation (GO:0002181);	metal ion binding (GO:0046872);structural constituent of ribosome (GO:0003735);	cytosolic large ribosomal subunit (GO:0022625);	3D-structure;Metal-binding;Reference proteome;Ribonucleoprotein;Ribosomal protein;Zinc;Zinc-finger.;	Lesur et al. (2015)	Q. robur	bud dormancy
Loc_132928_Tr_1/1_Conf_1.000_Len_2104	2104	uncharacterized protein LOC117172118 [Belonocnema treatae]	3.30273e-21	A0A0J7KS79	62.77	8e-08	A0A0J7KS79_LASNI	Enolase-phosphatase e1-like protein {ECO:0000313|EMBL:KMQ93257.1}							Reference proteome {ECO:0000313|Proteomes:UP000036403}.;	Lesur et al. (2015)	Q. robur	bud dormancy
Loc_132936_Tr_1/1_Conf_1.000_Len_1557	1557	uncharacterized protein LOC117169070 [Belonocnema treatae]	1.41938e-88	P30617	32.29	6e-07	LEC_GALNI	Mannose-specific lectin			GO:0005576 // GO:0005537		mannose binding (GO:0005537);	extracellular region (GO:0005576);	3D-structure;Direct protein sequencing;Disulfide bond;Lectin;Mannose-binding;Secreted;Signal.;	Lesur et al. (2015)	Q. robur	bud dormancy
Loc_132945_Tr_1/1_Conf_1.000_Len_1416	1416															Lesur et al. (2015)	Q. robur	bud dormancy
Loc_132947_Tr_3/4_Conf_0.455_Len_979	979	hypothetical protein CMV_023538 [Castanea mollissima]	6.56066e-07													Lesur et al. (2015)	Q. robur	bud dormancy
Loc_132962_Tr_1/2_Conf_0.800_Len_2265	2265	beta-actin, partial [Cotesia chilonis]	0	P84185	100.00	0.0	ACT5C_ANOGA	Actin-5C			GO:0005737 // GO:0005856 // GO:0005524 // GO:0000281	mitotic cytokinesis (GO:0000281);	ATP binding (GO:0005524);	cytoplasm (GO:0005737);cytoskeleton (GO:0005856);	Acetylation;ATP-binding;Cytoplasm;Cytoskeleton;Nucleotide-binding;Oxidation;Reference proteome.;	Lesur et al. (2015)	Q. robur	bud dormancy
Loc_132965_Tr_4/5_Conf_0.545_Len_816	816	agamous-like MADS-box protein AGL104 isoform X1 [Quercus suber]	1.89482e-48	Q9LM46	36.00	2e-06	AG104_ARATH	Agamous-like MADS-box protein AGL104 {ECO:0000305}	ath:AT1G22130		GO:0005634 // GO:0003700 // GO:0000981 // GO:0046983 // GO:0000977 // GO:0043565 // GO:0008134 // GO:0000976 // GO:0009555 // GO:0010152 // GO:0045944 // GO:0080092	pollen development (GO:0009555);pollen maturation (GO:0010152);positive regulation of transcription by RNA polymerase II (GO:0045944);regulation of pollen tube growth (GO:0080092);	DNA-binding transcription factor activity (GO:0003700);DNA-binding transcription factor activity, RNA polymerase II-specific (GO:0000981);protein dimerization activity (GO:0046983);RNA polymerase II transcription regulatory region sequence-specific DNA binding (GO:0000977);sequence-specific DNA binding (GO:0043565);transcription factor binding (GO:0008134);transcription regulatory region sequence…	nucleus (GO:0005634);	Coiled coil;DNA-binding;Nucleus;Reference proteome;Transcription;Transcription regulation.;	Lesur et al. (2015)	Q. robur	bud dormancy
Loc_132980_Tr_1/1_Conf_1.000_Len_1645	1645	protein diaphanous homolog 1-like [Belonocnema treatae]	2.40886e-113	A0A2T7NAY1	34.31	6e-20	A0A2T7NAY1_POMCA	Uncharacterized protein {ECO:0000313|EMBL:PVD18325.1}			GO:0016021			integral component of membrane (GO:0016021);	Membrane {ECO:0000256|SAM:Phobius};Reference proteome {ECO:0000313|Proteomes:UP000245119};Transmembrane {ECO:0000256|SAM:Phobius};Transmembrane helix {ECO:0000256|SAM:Phobius}.;	Lesur et al. (2015)	Q. robur	bud dormancy
Loc_132990_Tr_1/1_Conf_1.000_Len_406	406	cytochrome c oxidase subunit 3 [Synergus sp. ZJUH_2016033]	2.37641e-09	P34843	57.14	4e-07	COX3_APILI	Cytochrome c oxidase subunit 3			GO:0016021 // GO:0005743 // GO:0004129 // GO:0019646	aerobic electron transport chain (GO:0019646);	cytochrome-c oxidase activity (GO:0004129);	integral component of membrane (GO:0016021);mitochondrial inner membrane (GO:0005743);	Membrane;Mitochondrion;Mitochondrion inner membrane;Translocase;Transmembrane;Transmembrane helix.;	Lesur et al. (2015)	Q. robur	bud dormancy
Loc_132994_Tr_1/1_Conf_1.000_Len_716	716															Lesur et al. (2015)	Q. robur	bud dormancy
Loc_132995_Tr_1/1_Conf_1.000_Len_2009	2009	calreticulin [Belonocnema treatae]	0	Q7Z1E6	80.72	4e-178	CALR_BOMMO	Calreticulin	bmor:692629	K08057	GO:0005788 // GO:0005509 // GO:0030246 // GO:0051082 // GO:0006457	protein folding (GO:0006457);	calcium ion binding (GO:0005509);carbohydrate binding (GO:0030246);unfolded protein binding (GO:0051082);	endoplasmic reticulum lumen (GO:0005788);	Calcium;Chaperone;Direct protein sequencing;Disulfide bond;Endoplasmic reticulum;Lectin;Metal-binding;Reference proteome;Repeat;Signal;Zinc.;	Lesur et al. (2015)	Q. robur	bud dormancy
Loc_133002_Tr_1/1_Conf_1.000_Len_704	704	60S ribosomal protein L13 [Belonocnema treatae]	2.05854e-149	Q962U1	71.90	3e-102	RL13_SPOFR	60S ribosomal protein L13			GO:0005829 // GO:0005840 // GO:0003735 // GO:0006412	translation (GO:0006412);	structural constituent of ribosome (GO:0003735);	cytosol (GO:0005829);ribosome (GO:0005840);	Cytoplasm;Ribonucleoprotein;Ribosomal protein.;	Lesur et al. (2015)	Q. robur	bud dormancy
Loc_133006_Tr_1/1_Conf_1.000_Len_893	893	40S ribosomal protein S2 [Belonocnema treatae]	3.76548e-156	P31009	88.74	4e-130	RS2_DROME	40S ribosomal protein S2	dme:Dmel_CG5920	K02981	GO:0005737 // GO:0022626 // GO:0022627 // GO:0005730 // GO:0003723 // GO:0003735 // GO:0002181 // GO:0007275 // GO:0048477 // GO:0006412	cytoplasmic translation (GO:0002181);multicellular organism development (GO:0007275);oogenesis (GO:0048477);translation (GO:0006412);	RNA binding (GO:0003723);structural constituent of ribosome (GO:0003735);	cytoplasm (GO:0005737);cytosolic ribosome (GO:0022626);cytosolic small ribosomal subunit (GO:0022627);nucleolus (GO:0005730);	3D-structure;Developmental protein;Differentiation;Oogenesis;Phosphoprotein;Reference proteome;Ribonucleoprotein;Ribosomal protein.;	Lesur et al. (2015)	Q. robur	bud dormancy
Loc_133007_Tr_1/1_Conf_1.000_Len_762	762	60S ribosomal protein L10 [Belonocnema treatae]	2.9167e-159	O61231	90.05	3e-139	RL10_DROME	60S ribosomal protein L10	dme:Dmel_CG17521	K02866	GO:0005737 // GO:0022625 // GO:0022626 // GO:0043025 // GO:0003735 // GO:0002181 // GO:0000027	cytoplasmic translation (GO:0002181);ribosomal large subunit assembly (GO:0000027);	structural constituent of ribosome (GO:0003735);	cytoplasm (GO:0005737);cytosolic large ribosomal subunit (GO:0022625);cytosolic ribosome (GO:0022626);neuronal cell body (GO:0043025);	3D-structure;Reference proteome;Ribonucleoprotein;Ribosomal protein.;	Lesur et al. (2015)	Q. robur	bud dormancy
Loc_133016_Tr_1/1_Conf_1.000_Len_1661	1661															Lesur et al. (2015)	Q. robur	bud dormancy
Loc_133021_Tr_1/1_Conf_1.000_Len_422	422	hypothetical protein CMV_010698 [Castanea mollissima]	8.62742e-09													Lesur et al. (2015)	Q. robur	bud dormancy
Loc_133022_Tr_1/1_Conf_1.000_Len_2260	2260	activating transcription factor of chaperone isoform X1 [Belonocnema treatae]	0	Q9GPH3	63.64	6e-21	ATFC_BOMMO	Activating transcription factor of chaperone {ECO:0000303|PubMed:15530439}	bmor:692594	K04374	GO:0005634 // GO:0003677 // GO:0003700 // GO:0006986	response to unfolded protein (GO:0006986);	DNA binding (GO:0003677);DNA-binding transcription factor activity (GO:0003700);	nucleus (GO:0005634);	Activator;DNA-binding;Nucleus;Reference proteome;Transcription;Transcription regulation;Unfolded protein response.;	Lesur et al. (2015)	Q. robur	bud dormancy
Loc_133026_Tr_1/2_Conf_0.800_Len_473	473															Lesur et al. (2015)	Q. robur	bud dormancy
Loc_133032_Tr_1/1_Conf_1.000_Len_1055	1055	hypothetical protein CMV_016468 [Castanea mollissima]	4.78764e-05													Lesur et al. (2015)	Q. robur	bud dormancy
Loc_133055_Tr_1/1_Conf_1.000_Len_1506	1506	spidroin-2-like isoform X2 [Danaus plexippus plexippus]	3.0987e-09	A0A212F539	39.86	9e-08	A0A212F539_DANPL	Trans-sialidase {ECO:0000313|EMBL:OWR48861.1}	dpl:KGM_200779						Reference proteome {ECO:0000313|Proteomes:UP000007151}.;	Lesur et al. (2015)	Q. robur	bud dormancy
Loc_133064_Tr_1/4_Conf_0.667_Len_1643	1643	histone-lysine N-methyltransferase SETMAR-like [Centruroides sculpturatus]	1.88612e-11	A0A0A9YJU3	40.69	1e-13	A0A0A9YJU3_LYGHE	Mariner Mos1 transposase {ECO:0000313|EMBL:JAG31368.1}								Lesur et al. (2015)	Q. robur	bud dormancy
Loc_133065_Tr_1/1_Conf_1.000_Len_613	613															Lesur et al. (2015)	Q. robur	bud dormancy
Loc_133066_Tr_1/1_Conf_1.000_Len_1379	1379	zinc finger protein Xfin-like [Belonocnema treatae] XP_033207778.1 zinc finger protein Xfin-like [Belonocnema treatae]	0	P42284	77.78	2e-71	LOLA2_DROME	Longitudinals lacking protein, isoforms H/M/V			GO:0005654 // GO:0005634 // GO:0003700 // GO:0007411 // GO:0016199 // GO:0007409 // GO:0048813 // GO:0008406 // GO:0035167 // GO:0007526 // GO:0045476 // GO:0045893 // GO:0007464 // GO:0045467 // GO:0006357 // GO:0006355	axon guidance (GO:0007411);axon midline choice point recognition (GO:0016199);axonogenesis (GO:0007409);dendrite morphogenesis (GO:0048813);gonad development (GO:0008406);larval lymph gland hemopoiesis (GO:0035167);larval somatic muscle development (GO:0007526);nurse cell apoptotic process (GO:0045476);positive regulation of transcription, DNA-templated (GO:0045893);R3/R4 cell fate commitment (GO…	DNA-binding transcription factor activity (GO:0003700);	nucleoplasm (GO:0005654);nucleus (GO:0005634);	Alternative splicing;Developmental protein;Differentiation;Neurogenesis;Nucleus;Reference proteome;Transcription;Transcription regulation.;	Lesur et al. (2015)	Q. robur	bud dormancy
Loc_133075_Tr_1/1_Conf_1.000_Len_461	461	40S ribosomal protein S28 [Bombus impatiens] XP_003493277.1 40S ribosomal protein S28 [Bombus impatiens] XP_003689670.1 40S ribosomal protein S28 [Apis florea] XP_006560618.1 40S ribosomal protein S28 [Apis mellifera] XP_006612287.1 40S ribosomal protein S28 [Apis dorsata] XP_011058963.1 PREDICTED: 40S ribosomal protein S28 [Acromyrmex echinatior] XP_011150432.1 40S ribosomal protein S28 [Harpegn…	2.30527e-21	Q9W334	88.00	1e-22	RS28_DROME	40S ribosomal protein S28	dme:Dmel_CG2998	K02979	GO:0022627 // GO:0003735 // GO:0002181 // GO:0030490 // GO:0000028	cytoplasmic translation (GO:0002181);maturation of SSU-rRNA (GO:0030490);ribosomal small subunit assembly (GO:0000028);	structural constituent of ribosome (GO:0003735);	cytosolic small ribosomal subunit (GO:0022627);	3D-structure;Reference proteome;Ribonucleoprotein;Ribosomal protein.;	Lesur et al. (2015)	Q. robur	bud dormancy
Loc_133079_Tr_1/1_Conf_1.000_Len_499	499															Lesur et al. (2015)	Q. robur	bud dormancy
Loc_133083_Tr_1/2_Conf_0.667_Len_481	481															Lesur et al. (2015)	Q. robur	bud dormancy
Loc_133090_Tr_1/1_Conf_1.000_Len_712	712	myosin regulatory light chain 2-like isoform X1 [Belonocnema treatae] XP_033217986.1 myosin regulatory light chain 2-like isoform X2 [Belonocnema treatae]	3.19812e-81	Q1HPS0	62.59	1e-51	MLR_BOMMO	Myosin regulatory light chain 2	bmor:778518		GO:0016459 // GO:0005509		calcium ion binding (GO:0005509);	myosin complex (GO:0016459);	Calcium;Direct protein sequencing;Metal-binding;Motor protein;Muscle protein;Myosin;Phosphoprotein;Reference proteome;Repeat.;	Lesur et al. (2015)	Q. robur	bud dormancy
Loc_133100_Tr_1/2_Conf_0.750_Len_1556	1556															Lesur et al. (2015)	Q. robur	bud dormancy
Loc_133101_Tr_1/2_Conf_0.889_Len_3288	3288	translation elongation factor 2 [Belonocnema treatae]	0	P13060	90.64	0.0	EF2_DROME	Eukaryotic translation elongation factor 2 {ECO:0000312|FlyBase:FBgn0000559}	dme:Dmel_CG2238	K03234	GO:0005829 // GO:1990904 // GO:0005525 // GO:0003924 // GO:0043022 // GO:0003746 // GO:0006414	translational elongation (GO:0006414);	GTP binding (GO:0005525);GTPase activity (GO:0003924);ribosome binding (GO:0043022);translation elongation factor activity (GO:0003746);	cytosol (GO:0005829);ribonucleoprotein complex (GO:1990904);	3D-structure;Cytoplasm;Elongation factor;GTP-binding;Nucleotide-binding;Phosphoprotein;Protein biosynthesis;Reference proteome.;	Lesur et al. (2015)	Q. robur	bud dormancy
Loc_133104_Tr_1/1_Conf_1.000_Len_1264	1264															Lesur et al. (2015)	Q. robur	bud dormancy
Loc_133119_Tr_1/2_Conf_0.833_Len_980	980															Lesur et al. (2015)	Q. robur	bud dormancy
Loc_133138_Tr_1/1_Conf_1.000_Len_886	886	endocuticle structural glycoprotein SgAbd-1-like [Belonocnema treatae]	1.7719e-68	Q7M4F4	61.39	2e-29	CUD1_SCHGR	Endocuticle structural glycoprotein SgAbd-1			GO:0042302		structural constituent of cuticle (GO:0042302);		Cuticle;Direct protein sequencing;Glycoprotein;Pyrrolidone carboxylic acid.;	Lesur et al. (2015)	Q. robur	bud dormancy
Loc_133146_Tr_1/1_Conf_1.000_Len_1512	1512	cytochrome c oxidase subunit 1 [Synergus sp. ZJUH_2016033]	1.50785e-164	P67793	69.61	1e-145	COX1_CHOOC	Cytochrome c oxidase subunit 1			GO:0016021 // GO:0005743 // GO:0045277 // GO:0004129 // GO:0020037 // GO:0046872 // GO:0009060 // GO:0006119	aerobic respiration (GO:0009060);oxidative phosphorylation (GO:0006119);	cytochrome-c oxidase activity (GO:0004129);heme binding (GO:0020037);metal ion binding (GO:0046872);	integral component of membrane (GO:0016021);mitochondrial inner membrane (GO:0005743);respiratory chain complex IV (GO:0045277);	Calcium;Copper;Electron transport;Heme;Iron;Magnesium;Membrane;Metal-binding;Mitochondrion;Mitochondrion inner membrane;Respiratory chain;Translocase;Transmembrane;Transmembrane helix;Transport.;	Lesur et al. (2015)	Q. robur	bud dormancy
Loc_133153_Tr_1/2_Conf_0.750_Len_882	882	uncharacterized protein LOC117175225 [Belonocnema treatae]	3.76119e-26													Lesur et al. (2015)	Q. robur	bud dormancy
Loc_133166_Tr_1/1_Conf_1.000_Len_1623	1623	protein obstructor-E-like [Belonocnema treatae]	2.31636e-169	Q9VMM6	2021-01-26	7e-15	OBSTE_DROME	Protein obstructor-E {ECO:0000303|PubMed:28076349}	dme:Dmel_CG11142		GO:0062129 // GO:0008061 // GO:0008010 // GO:0008011 // GO:0040003	chitin-based cuticle development (GO:0040003);	chitin binding (GO:0008061);structural constituent of chitin-based larval cuticle (GO:0008010);structural constituent of pupal chitin-based cuticle (GO:0008011);	chitin-based extracellular matrix (GO:0062129);	Alternative splicing;Chitin-binding;Cuticle;Disulfide bond;Extracellular matrix;Glycoprotein;Reference proteome;Repeat;Secreted;Signal.;	Lesur et al. (2015)	Q. robur	bud dormancy
Loc_133179_Tr_1/1_Conf_1.000_Len_655	655															Lesur et al. (2015)	Q. robur	bud dormancy
Loc_133186_Tr_1/1_Conf_1.000_Len_1211	1211	death-associated protein 1 [Belonocnema treatae]	2.64778e-52	Q91XC8	50.45	1e-13	DAP1_MOUSE	Death-associated protein 1	mmu:223453		GO:0070513 // GO:0006919 // GO:0006915 // GO:0097190 // GO:0006914 // GO:0034198 // GO:0010507 // GO:0032088 // GO:0045892	activation of cysteine-type endopeptidase activity involved in apoptotic process (GO:0006919);apoptotic process (GO:0006915);apoptotic signaling pathway (GO:0097190);autophagy (GO:0006914);cellular response to amino acid starvation (GO:0034198);negative regulation of autophagy (GO:0010507);negative regulation of NF-kappaB transcription factor activity (GO:0032088);negative regulation of transcrip…	death domain binding (GO:0070513);		Acetylation;Apoptosis;Autophagy;Phosphoprotein;Reference proteome.;	Lesur et al. (2015)	Q. robur	bud dormancy
Loc_133187_Tr_1/1_Conf_1.000_Len_683	683															Lesur et al. (2015)	Q. robur	bud dormancy
Loc_133188_Tr_1/1_Conf_1.000_Len_1474	1474	uncharacterized protein LOC117177150 [Belonocnema treatae]	5.08719e-60													Lesur et al. (2015)	Q. robur	bud dormancy
Loc_133189_Tr_1/1_Conf_1.000_Len_2334	2334	uncharacterized protein LOC115951778 [Quercus lobata]	8.24054e-63	A0A2N9FPP9	44.16	6e-19	A0A2N9FPP9_FAGSY	Uncharacterized protein {ECO:0000313|EMBL:SPC89080.1}							Coiled coil {ECO:0000256|SAM:Coils}.;	Lesur et al. (2015)	Q. robur	bud dormancy
Loc_133191_Tr_1/4_Conf_0.412_Len_964	964															Lesur et al. (2015)	Q. robur	bud dormancy
Loc_133192_Tr_1/1_Conf_1.000_Len_861	861	60S ribosomal protein L23a-like [Belonocnema treatae]	7.10874e-92	P62752	76.19	2e-58	RL23A_RAT	60S ribosomal protein L23a	rno:360572	K02893	GO:0022625 // GO:0005634 // GO:0070180 // GO:0003735 // GO:1904841 // GO:0000027 // GO:0006412	ribosomal large subunit assembly (GO:0000027);translation (GO:0006412);	large ribosomal subunit rRNA binding (GO:0070180);structural constituent of ribosome (GO:0003735);TORC2 complex binding (GO:1904841);	cytosolic large ribosomal subunit (GO:0022625);nucleus (GO:0005634);	Acetylation;Citrullination;Isopeptide bond;Methylation;Phosphoprotein;Reference proteome;Ribonucleoprotein;Ribosomal protein;RNA-binding;rRNA-binding;Ubl conjugation.;	Lesur et al. (2015)	Q. robur	bud dormancy
Loc_133194_Tr_1/1_Conf_1.000_Len_5190	5190	protein piccolo-like [Belonocnema treatae]	0	Q7K5M0	35.89	1e-41	SCARF_DROME	Inactive serine protease scarface {ECO:0000303|PubMed:15342518, ECO:0000303|PubMed:20379222}	dme:Dmel_CG11066		GO:0005737 // GO:0005576 // GO:0005615 // GO:0007391 // GO:0007394 // GO:0045197 // GO:0007390 // GO:0007560 // GO:0048803 // GO:0048802 // GO:0006508 // GO:0050793	dorsal closure (GO:0007391);dorsal closure, elongation of leading edge cells (GO:0007394);establishment or maintenance of epithelial cell apical/basal polarity (GO:0045197);germ-band shortening (GO:0007390);imaginal disc morphogenesis (GO:0007560);imaginal disc-derived male genitalia morphogenesis (GO:0048803);notum morphogenesis (GO:0048802);proteolysis (GO:0006508);regulation of developmental p…		cytoplasm (GO:0005737);extracellular region (GO:0005576);extracellular space (GO:0005615);	Developmental protein;Disulfide bond;Reference proteome;Secreted;Serine protease homolog;Signal.;	Lesur et al. (2015)	Q. robur	bud dormancy
Loc_133197_Tr_1/1_Conf_1.000_Len_2677	2677	ATP-dependent RNA helicase p62-like isoform X2 [Belonocnema treatae]	0	P19109	72.85	0.0	DDX17_DROME	ATP-dependent RNA helicase p62	dme:Dmel_CG10279	K12823	GO:0071013 // GO:0005737 // GO:0005829 // GO:0005730 // GO:0005634 // GO:0005700 // GO:0005703 // GO:0071011 // GO:1990904 // GO:0005524 // GO:0003729 // GO:0003723 // GO:0003724 // GO:0051607 // GO:0000398 // GO:0000381 // GO:0050688 // GO:0006417 // GO:0016246	defense response to virus (GO:0051607);mRNA splicing, via spliceosome (GO:0000398);regulation of alternative mRNA splicing, via spliceosome (GO:0000381);regulation of defense response to virus (GO:0050688);regulation of translation (GO:0006417);RNA interference (GO:0016246);	ATP binding (GO:0005524);mRNA binding (GO:0003729);RNA binding (GO:0003723);RNA helicase activity (GO:0003724);	catalytic step 2 spliceosome (GO:0071013);cytoplasm (GO:0005737);cytosol (GO:0005829);nucleolus (GO:0005730);nucleus (GO:0005634);polytene chromosome (GO:0005700);polytene chromosome puff (GO:0005703);precatalytic spliceosome (GO:0071011);ribonucleoprotein complex (GO:1990904);	Alternative splicing;Antiviral defense;ATP-binding;Cytoplasm;Helicase;Hydrolase;Immunity;mRNA processing;mRNA splicing;Nucleotide-binding;Nucleus;Reference proteome;RNA-binding;RNA-mediated gene silencing;Translation regulation.;	Lesur et al. (2015)	Q. robur	bud dormancy
Loc_133225_Tr_1/1_Conf_1.000_Len_480	480	60S ribosomal protein L23 [Belonocnema treatae]	1.81251e-86	Q9GNE2	94.66	9e-85	RL23_AEDAE	60S ribosomal protein L23	aag:5578243	K02894	GO:0005840 // GO:0003735 // GO:0006412	translation (GO:0006412);	structural constituent of ribosome (GO:0003735);	ribosome (GO:0005840);	Reference proteome;Ribonucleoprotein;Ribosomal protein.;	Lesur et al. (2015)	Q. robur	bud dormancy
Loc_133230_Tr_2/3_Conf_0.286_Len_1335	1335	oleosin GRP-17-like [Belonocnema treatae]	9.58502e-18													Lesur et al. (2015)	Q. robur	bud dormancy
Loc_133230_Tr_3/3_Conf_0.571_Len_1033	1033	oleosin GRP-17-like [Belonocnema treatae]	1.07815e-15													Lesur et al. (2015)	Q. robur	bud dormancy
Loc_133234_Tr_1/1_Conf_1.000_Len_1354	1354															Lesur et al. (2015)	Q. robur	bud dormancy
Loc_133236_Tr_1/1_Conf_1.000_Len_1520	1520	alpha-crystallin A chain isoform X2 [Belonocnema treatae]	2.88157e-114	P82147	42.11	5e-15	L2EFL_DROME	Protein lethal(2)essential for life	dme:Dmel_CG4533	K09542	GO:0048471 // GO:0030018 // GO:0051082 // GO:0061077 // GO:0007275 // GO:0042026 // GO:0010998 // GO:0009408 // GO:0045214	chaperone-mediated protein folding (GO:0061077);multicellular organism development (GO:0007275);protein refolding (GO:0042026);regulation of translational initiation by eIF2 alpha phosphorylation (GO:0010998);response to heat (GO:0009408);sarcomere organization (GO:0045214);	unfolded protein binding (GO:0051082);	perinuclear region of cytoplasm (GO:0048471);Z disc (GO:0030018);	Alternative splicing;Developmental protein;Reference proteome;Stress response.;	Lesur et al. (2015)	Q. robur	bud dormancy
Loc_133237_Tr_1/1_Conf_1.000_Len_657	657	apolipoprotein D-like [Belonocnema treatae]	1.15221e-112	P51909	36.42	5e-25	APOD_CAVPO	Apolipoprotein D			GO:0022626 // GO:0030425 // GO:0005783 // GO:0005615 // GO:0043025 // GO:0048471 // GO:0015485 // GO:0007568 // GO:0007420 // GO:0006006 // GO:0006629 // GO:0006869 // GO:1900016 // GO:0051895 // GO:0060588 // GO:0071638 // GO:0010642 // GO:0042308 // GO:0048662 // GO:2000098 // GO:2000405 // GO:0014012 // GO:0048678 // GO:0042493 // GO:0000302 // GO:0042246	aging (GO:0007568);brain development (GO:0007420);glucose metabolic process (GO:0006006);lipid metabolic process (GO:0006629);lipid transport (GO:0006869);negative regulation of cytokine production involved in inflammatory response (GO:1900016);negative regulation of focal adhesion assembly (GO:0051895);negative regulation of lipoprotein lipid oxidation (GO:0060588);negative regulation of monocyt…	cholesterol binding (GO:0015485);	cytosolic ribosome (GO:0022626);dendrite (GO:0030425);endoplasmic reticulum (GO:0005783);extracellular space (GO:0005615);neuronal cell body (GO:0043025);perinuclear region of cytoplasm (GO:0048471);	Disulfide bond;Glycoprotein;Lipid-binding;Pyrrolidone carboxylic acid;Reference proteome;Secreted;Signal;Transport.;	Lesur et al. (2015)	Q. robur	bud dormancy
Loc_133252_Tr_1/1_Conf_1.000_Len_321	321	60S ribosomal protein L31 [Belonocnema treatae] XP_033217260.1 60S ribosomal protein L31 [Belonocnema treatae] XP_033217261.1 60S ribosomal protein L31 [Belonocnema treatae]	1.39206e-61	Q7KF90	88.68	1e-56	RL31_SPOFR	60S ribosomal protein L31			GO:0005840 // GO:0003735 // GO:0006412	translation (GO:0006412);	structural constituent of ribosome (GO:0003735);	ribosome (GO:0005840);	Ribonucleoprotein;Ribosomal protein.;	Lesur et al. (2015)	Q. robur	bud dormancy
Loc_133255_Tr_1/1_Conf_1.000_Len_248	248															Lesur et al. (2015)	Q. robur	bud dormancy
Loc_133257_Tr_1/1_Conf_1.000_Len_795	795	40S ribosomal protein S6 [Belonocnema treatae]	9.77114e-165	P39017	77.19	3e-131	RS6_XENLA	40S ribosomal protein S6	xla:380281	K02991	GO:0005840 // GO:0003735 // GO:0006412	translation (GO:0006412);	structural constituent of ribosome (GO:0003735);	ribosome (GO:0005840);	Phosphoprotein;Ribonucleoprotein;Ribosomal protein.;	Lesur et al. (2015)	Q. robur	bud dormancy
Loc_133266_Tr_2/6_Conf_0.545_Len_875	875	uncharacterized protein LOC112008285 [Quercus suber]	2.3641e-85													Lesur et al. (2015)	Q. robur	bud dormancy
Loc_133294_Tr_1/1_Conf_1.000_Len_699	699	hypothetical protein CMV_002667 [Castanea mollissima]	3.36541e-40	Q9T0I5	60.53	2e-21	PRP4_ARATH	Proline-rich protein 4	ath:AT4G38770		GO:0005618 // GO:0005576			cell wall (GO:0005618);extracellular region (GO:0005576);	Cell wall;Reference proteome;Repeat;Secreted;Signal.;	Lesur et al. (2015)	Q. robur	bud dormancy
Loc_133296_Tr_2/2_Conf_0.667_Len_5676	5676	high affinity cAMP-specific and IBMX-insensitive 3',5'-cyclic phosphodiesterase 8A isoform X4 [Belonocnema treatae]	3.07211e-41	P82147	68.83	4e-24	L2EFL_DROME	Protein lethal(2)essential for life	dme:Dmel_CG4533	K09542	GO:0048471 // GO:0030018 // GO:0051082 // GO:0061077 // GO:0007275 // GO:0042026 // GO:0010998 // GO:0009408 // GO:0045214	chaperone-mediated protein folding (GO:0061077);multicellular organism development (GO:0007275);protein refolding (GO:0042026);regulation of translational initiation by eIF2 alpha phosphorylation (GO:0010998);response to heat (GO:0009408);sarcomere organization (GO:0045214);	unfolded protein binding (GO:0051082);	perinuclear region of cytoplasm (GO:0048471);Z disc (GO:0030018);	Alternative splicing;Developmental protein;Reference proteome;Stress response.;	Lesur et al. (2015)	Q. robur	bud dormancy
Loc_133297_Tr_1/1_Conf_1.000_Len_656	656	hypothetical protein CJ030_MR0G006654 [Morella rubra] KAB1219413.1 hypothetical protein CJ030_MR3G001104 [Morella rubra]	9.78645e-23	A0A2N9F2R1	68.70	2e-35	A0A2N9F2R1_FAGSY	Uncharacterized protein {ECO:0000313|EMBL:SPC81104.1}			GO:0016021			integral component of membrane (GO:0016021);	Membrane {ECO:0000256|SAM:Phobius};Signal {ECO:0000256|SAM:SignalP};Transmembrane {ECO:0000256|SAM:Phobius};Transmembrane helix {ECO:0000256|SAM:Phobius}.;	Lesur et al. (2015)	Q. robur	bud dormancy
Loc_133300_Tr_1/1_Conf_1.000_Len_889	889	uncharacterized protein LOC117169809 [Belonocnema treatae]	1.4981e-59	V9ILX0	60.90	4e-58	V9ILX0_APICE	Apolipophorin-III-like protein {ECO:0000313|EMBL:AEY61667.1, ECO:0000313|EMBL:AIU41503.1}			GO:0005576 // GO:0008289 // GO:0006869	lipid transport (GO:0006869);	lipid binding (GO:0008289);	extracellular region (GO:0005576);	Signal {ECO:0000256|SAM:SignalP}.;	Lesur et al. (2015)	Q. robur	bud dormancy
Loc_133306_Tr_1/1_Conf_1.000_Len_1227	1227	agamous-like MADS-box protein MADS1 isoform X1 [Quercus lobata] XP_030971534.1 agamous-like MADS-box protein MADS1 isoform X2 [Quercus lobata]	1.14627e-157	Q40872	75.42	4e-115	AG_PANGI	Floral homeotic protein AGAMOUS			GO:0005634 // GO:0003700 // GO:0046983 // GO:0000977 // GO:0045944	positive regulation of transcription by RNA polymerase II (GO:0045944);	DNA-binding transcription factor activity (GO:0003700);protein dimerization activity (GO:0046983);RNA polymerase II transcription regulatory region sequence-specific DNA binding (GO:0000977);	nucleus (GO:0005634);	Activator;DNA-binding;Nucleus;Transcription;Transcription regulation.;	Lesur et al. (2015)	Q. robur	bud dormancy
Loc_133315_Tr_1/1_Conf_1.000_Len_517	517	40S ribosomal protein S15 [Belonocnema treatae]	2.80253e-88	O65059	83.46	3e-74	RS15_PICMA	40S ribosomal protein S15			GO:0015935 // GO:0003723 // GO:0003735 // GO:0006412	translation (GO:0006412);	RNA binding (GO:0003723);structural constituent of ribosome (GO:0003735);	small ribosomal subunit (GO:0015935);	Ribonucleoprotein;Ribosomal protein.;	Lesur et al. (2015)	Q. robur	bud dormancy
Loc_133317_Tr_1/1_Conf_1.000_Len_499	499	40S ribosomal protein S23 [Belonocnema treatae]	2.71632e-97	Q8T3U2	97.90	7e-97	RS23_DROME	40S ribosomal protein S23	dme:Dmel_CG8415	K02973	GO:0005829 // GO:0022626 // GO:0022627 // GO:0042788 // GO:0005840 // GO:0005791 // GO:0003735 // GO:0002181 // GO:0006412	cytoplasmic translation (GO:0002181);translation (GO:0006412);	structural constituent of ribosome (GO:0003735);	cytosol (GO:0005829);cytosolic ribosome (GO:0022626);cytosolic small ribosomal subunit (GO:0022627);polysomal ribosome (GO:0042788);ribosome (GO:0005840);rough endoplasmic reticulum (GO:0005791);	3D-structure;Cytoplasm;Endoplasmic reticulum;Hydroxylation;Reference proteome;Ribonucleoprotein;Ribosomal protein.;	Lesur et al. (2015)	Q. robur	bud dormancy
Loc_133319_Tr_1/1_Conf_1.000_Len_814	814															Lesur et al. (2015)	Q. robur	bud dormancy
Loc_133333_Tr_1/1_Conf_1.000_Len_749	749															Lesur et al. (2015)	Q. robur	bud dormancy
Loc_133352_Tr_1/1_Conf_1.000_Len_648	648	apolipoprotein D-like [Belonocnema treatae]	1.26421e-109	P49291	32.04	2e-24	LAZA_SCHAM	Lazarillo protein			GO:0031225 // GO:0005886 // GO:0031409 // GO:0030154 // GO:0007399	cell differentiation (GO:0030154);nervous system development (GO:0007399);	pigment binding (GO:0031409);	anchored component of membrane (GO:0031225);plasma membrane (GO:0005886);	Cell membrane;Developmental protein;Differentiation;Direct protein sequencing;Disulfide bond;Glycoprotein;GPI-anchor;Lipoprotein;Membrane;Neurogenesis;Receptor;Signal.;	Lesur et al. (2015)	Q. robur	bud dormancy
Loc_133354_Tr_1/1_Conf_1.000_Len_1467	1467	loricrin-like [Belonocnema treatae]	1.2381e-34	A0A158P0Y8	67.05	1e-27	A0A158P0Y8_ATTCE	Uncharacterized protein {ECO:0000313|EnsemblMetazoa:XP_012063446.1}	acep:105626761						Reference proteome {ECO:0000313|Proteomes:UP000005205};Signal {ECO:0000256|SAM:SignalP}.;	Lesur et al. (2015)	Q. robur	bud dormancy
Loc_133355_Tr_1/1_Conf_1.000_Len_2238	2238	putative fatty acyl-CoA reductase CG8306 [Belonocnema treatae]	0	Q960W6	54.46	0.0	FACR3_DROME	Putative fatty acyl-CoA reductase CG8306 {ECO:0000250|UniProtKB:Q8WVX9, ECO:0000312|EMBL:AAF57977.2}	dme:Dmel_CG8306	K13356	GO:0012505 // GO:0016021 // GO:0043231 // GO:0005777 // GO:0102965 // GO:0080019 // GO:0006629 // GO:0035336 // GO:0010025	lipid metabolic process (GO:0006629);long-chain fatty-acyl-CoA metabolic process (GO:0035336);wax biosynthetic process (GO:0010025);	alcohol-forming fatty acyl-CoA reductase activity (GO:0102965);fatty-acyl-CoA reductase (alcohol-forming) activity (GO:0080019);	endomembrane system (GO:0012505);integral component of membrane (GO:0016021);intracellular membrane-bounded organelle (GO:0043231);peroxisome (GO:0005777);	Lipid biosynthesis;Lipid metabolism;Membrane;NADP;Oxidoreductase;Reference proteome;Transmembrane;Transmembrane helix.;	Lesur et al. (2015)	Q. robur	bud dormancy
Loc_133359_Tr_1/1_Conf_1.000_Len_2141	2141	upstream activation factor subunit spp27 [Belonocnema treatae]	3.81744e-47	O74503	43.06	9e-12	UAF30_SCHPO	Upstream activation factor subunit spp27	spo:SPCC285.17	K15223	GO:0005829 // GO:0005634 // GO:0000500 // GO:0001181 // GO:0006361	transcription initiation from RNA polymerase I promoter (GO:0006361);	RNA polymerase I general transcription initiation factor activity (GO:0001181);	cytosol (GO:0005829);nucleus (GO:0005634);RNA polymerase I upstream activating factor complex (GO:0000500);	Cytoplasm;Nucleus;Reference proteome;Transcription;Transcription regulation.;	Lesur et al. (2015)	Q. robur	bud dormancy
Loc_133362_Tr_1/1_Conf_1.000_Len_593	593	40S ribosomal protein S8 [Belonocnema treatae]	3.58588e-111	O76756	90.23	2e-105	RS8_APIME	40S ribosomal protein S8	ame:406126	K02995	GO:0005840 // GO:0003735 // GO:0006412	translation (GO:0006412);	structural constituent of ribosome (GO:0003735);	ribosome (GO:0005840);	Reference proteome;Ribonucleoprotein;Ribosomal protein.;	Lesur et al. (2015)	Q. robur	bud dormancy
Loc_133363_Tr_1/1_Conf_1.000_Len_861	861	WD repeat-containing protein 44-like [Quercus suber]	1.78252e-102	A0A2N9HTD9	67.62	6e-101	A0A2N9HTD9_FAGSY	Uncharacterized protein {ECO:0000313|EMBL:SPD15040.1}							Repeat {ECO:0000256|ARBA:ARBA00022737};WD repeat {ECO:0000256|ARBA:ARBA00022574, ECO:0000256|PROSITE-;ProRule:PRU00221}.;	Lesur et al. (2015)	Q. robur	bud dormancy
Loc_133367_Tr_1/1_Conf_1.000_Len_966	966															Lesur et al. (2015)	Q. robur	bud dormancy
Loc_133371_Tr_1/1_Conf_1.000_Len_519	519	PREDICTED: 40S ribosomal protein S25 [Fopius arisanus] XP_015109270.1 40S ribosomal protein S25 [Diachasma alloeum] XP_015439898.1 PREDICTED: 40S ribosomal protein S25 [Dufourea novaeangliae] XP_017882881.1 40S ribosomal protein S25-like [Ceratina calcarata]	6.24747e-46	Q962Q5	84.42	4e-40	RS25_SPOFR	40S ribosomal protein S25			GO:0005840			ribosome (GO:0005840);	Ribonucleoprotein;Ribosomal protein.;	Lesur et al. (2015)	Q. robur	bud dormancy
Loc_133374_Tr_1/2_Conf_0.667_Len_1628	1628	histone H3-like centromeric protein CSE4 [Strongylocentrotus purpuratus]	1.84047e-85	Q6P823	100.00	9e-88	H33_XENTR	Histone H3.3	xtr:448680	K11253	GO:0000786 // GO:0005634 // GO:0003677 // GO:0046982		DNA binding (GO:0003677);protein heterodimerization activity (GO:0046982);	nucleosome (GO:0000786);nucleus (GO:0005634);	3D-structure;Acetylation;ADP-ribosylation;Chromosome;DNA-binding;Hydroxylation;Methylation;Nucleosome core;Nucleus;Phosphoprotein;Reference proteome;Ubl conjugation.;	Lesur et al. (2015)	Q. robur	bud dormancy
Loc_133374_Tr_2/2_Conf_0.667_Len_1201	1201	histone H3.3 [Ciona intestinalis]	7.24106e-81	Q6P823	100.00	1e-82	H33_XENTR	Histone H3.3	xtr:448680	K11253	GO:0000786 // GO:0005634 // GO:0003677 // GO:0046982		DNA binding (GO:0003677);protein heterodimerization activity (GO:0046982);	nucleosome (GO:0000786);nucleus (GO:0005634);	3D-structure;Acetylation;ADP-ribosylation;Chromosome;DNA-binding;Hydroxylation;Methylation;Nucleosome core;Nucleus;Phosphoprotein;Reference proteome;Ubl conjugation.;	Lesur et al. (2015)	Q. robur	bud dormancy
Loc_133380_Tr_1/1_Conf_1.000_Len_2099	2099	hypothetical protein CMV_009222 [Castanea mollissima]	2.10838e-49													Lesur et al. (2015)	Q. robur	bud dormancy
Loc_133392_Tr_1/1_Conf_1.000_Len_1844	1844	uncharacterized protein LOC115967565 isoform X2 [Quercus lobata]	7.49154e-154	O80763	59.42	3e-17	NRX1_ARATH	Probable nucleoredoxin 1	ath:AT1G60420	K17609	GO:0005829 // GO:0005634 // GO:0047134 // GO:0045454 // GO:0009860 // GO:0010183 // GO:0080092 // GO:0046686	cell redox homeostasis (GO:0045454);pollen tube growth (GO:0009860);pollen tube guidance (GO:0010183);regulation of pollen tube growth (GO:0080092);response to cadmium ion (GO:0046686);	protein-disulfide reductase activity (GO:0047134);	cytosol (GO:0005829);nucleus (GO:0005634);	3D-structure;NAD;Oxidoreductase;Reference proteome;Repeat.;	Lesur et al. (2015)	Q. robur	bud dormancy
Loc_133395_Tr_1/1_Conf_1.000_Len_790	790	ATP synthase lipid-binding protein, mitochondrial [Belonocnema treatae] XP_033217214.1 ATP synthase lipid-binding protein, mitochondrial [Belonocnema treatae] XP_033217215.1 ATP synthase lipid-binding protein, mitochondrial [Belonocnema treatae]	2.84995e-45	Q9U505	61.29	2e-21	AT5G_MANSE	ATP synthase lipid-binding protein, mitochondrial			GO:0016021 // GO:0031966 // GO:0045263 // GO:0008289 // GO:0015078 // GO:0015986	ATP synthesis coupled proton transport (GO:0015986);	lipid binding (GO:0008289);proton transmembrane transporter activity (GO:0015078);	integral component of membrane (GO:0016021);mitochondrial membrane (GO:0031966);proton-transporting ATP synthase complex, coupling factor F(o) (GO:0045263);	CF(0);Hydrogen ion transport;Ion transport;Lipid-binding;Membrane;Methylation;Mitochondrion;Transit peptide;Transmembrane;Transmembrane helix;Transport.;	Lesur et al. (2015)	Q. robur	bud dormancy
Loc_133405_Tr_1/1_Conf_1.000_Len_1493	1493	PREDICTED: calmodulin-like [Cariama cristata]	4.3231e-97	P62154	100.00	2e-97	CALM_LOCMI	Calmodulin			GO:0005509 // GO:0019722	calcium-mediated signaling (GO:0019722);	calcium ion binding (GO:0005509);		Acetylation;Calcium;Direct protein sequencing;Metal-binding;Methylation;Repeat.;	Lesur et al. (2015)	Q. robur	bud dormancy
Loc_133410_Tr_1/1_Conf_1.000_Len_879	879	myosin light chain alkali isoform X2 [Belonocnema treatae]	5.13486e-83	P06742	59.33	3e-49	MLC1_DROME	Myosin light chain alkali	dme:Dmel_CG5596		GO:0005829 // GO:0005859 // GO:0005509 // GO:0030234 // GO:0032036 // GO:0007498 // GO:0006936 // GO:0050790	mesoderm development (GO:0007498);muscle contraction (GO:0006936);regulation of catalytic activity (GO:0050790);	calcium ion binding (GO:0005509);enzyme regulator activity (GO:0030234);myosin heavy chain binding (GO:0032036);	cytosol (GO:0005829);muscle myosin complex (GO:0005859);	3D-structure;Alternative splicing;Motor protein;Muscle protein;Myosin;Reference proteome;Repeat.;	Lesur et al. (2015)	Q. robur	bud dormancy
Loc_133421_Tr_1/1_Conf_1.000_Len_1526	1526															Lesur et al. (2015)	Q. robur	bud dormancy
Loc_133423_Tr_1/1_Conf_1.000_Len_1621	1621	elongation factor 1-alpha [Belonocnema treatae] XP_033226862.1 elongation factor 1-alpha [Belonocnema treatae]	0	P08736	95.09	0.0	EF1A1_DROME	Elongation factor 1-alpha 1 {ECO:0000312|FlyBase:FBgn0284245}	dme:Dmel_CG8280	K03231	GO:0005737 // GO:0005525 // GO:0003924 // GO:0003746 // GO:0006412 // GO:0006414	translation (GO:0006412);translational elongation (GO:0006414);	GTP binding (GO:0005525);GTPase activity (GO:0003924);translation elongation factor activity (GO:0003746);	cytoplasm (GO:0005737);	Cytoplasm;Direct protein sequencing;Elongation factor;GTP-binding;Nucleotide-binding;Phosphoprotein;Protein biosynthesis;Reference proteome.;	Lesur et al. (2015)	Q. robur	bud dormancy
Loc_133425_Tr_1/2_Conf_0.750_Len_653	653	DNA replication licensing factor Mcm6 [Belonocnema treatae]	3.11163e-48	Q7Q0Q1	76.56	5e-36	MCM6_ANOGA	DNA replication licensing factor Mcm6	aga:AgaP_AGAP010219	K02542	GO:0042555 // GO:0005634 // GO:0005524 // GO:0003678 // GO:0003688 // GO:0046872 // GO:0003697 // GO:0051301 // GO:0006270 // GO:0006268 // GO:0000727 // GO:1902969 // GO:0006267	cell division (GO:0051301);DNA replication initiation (GO:0006270);DNA unwinding involved in DNA replication (GO:0006268);double-strand break repair via break-induced replication (GO:0000727);mitotic DNA replication (GO:1902969);pre-replicative complex assembly involved in nuclear cell cycle DNA replication (GO:0006267);	ATP binding (GO:0005524);DNA helicase activity (GO:0003678);DNA replication origin binding (GO:0003688);metal ion binding (GO:0046872);single-stranded DNA binding (GO:0003697);	MCM complex (GO:0042555);nucleus (GO:0005634);	ATP-binding;Cell cycle;Cell division;DNA replication;DNA-binding;Helicase;Hydrolase;Metal-binding;Mitosis;Nucleotide-binding;Nucleus;Reference proteome;Zinc;Zinc-finger.;	Lesur et al. (2015)	Q. robur	bud dormancy
Loc_133426_Tr_1/1_Conf_1.000_Len_2631	2631															Lesur et al. (2015)	Q. robur	bud dormancy
Loc_133430_Tr_1/1_Conf_1.000_Len_1062	1062															Lesur et al. (2015)	Q. robur	bud dormancy
Loc_133435_Tr_1/2_Conf_0.750_Len_1537	1537	intracellular ribonuclease LX-like [Quercus lobata]	1.57792e-16	A0A2I4FDH6	37.80	6e-05	A0A2I4FDH6_JUGRE	Ribonuclease T(2) {ECO:0000256|ARBA:ARBA00012571}	jre:108997774	K01166	GO:0005576 // GO:0004521 // GO:0016829 // GO:0033897 // GO:0003723 // GO:0006401	RNA catabolic process (GO:0006401);	endoribonuclease activity (GO:0004521);lyase activity (GO:0016829);ribonuclease T2 activity (GO:0033897);RNA binding (GO:0003723);	extracellular region (GO:0005576);	Endonuclease {ECO:0000256|ARBA:ARBA00022759};Hydrolase {ECO:0000256|ARBA:ARBA00022759};Lyase {ECO:0000256|ARBA:ARBA00023239};Nuclease {ECO:0000256|ARBA:ARBA00022759};Reference proteome {ECO:0000313|Proteomes:UP000235220};Signal {ECO:0000256|SAM:SignalP}.;	Lesur et al. (2015)	Q. robur	bud dormancy
Loc_133441_Tr_1/1_Conf_1.000_Len_768	768	40S ribosomal protein S3-A [Belonocnema treatae]	1.30363e-174	P48153	82.85	2e-143	RS3_MANSE	40S ribosomal protein S3			GO:0015935 // GO:0003723 // GO:0003735 // GO:0006412	translation (GO:0006412);	RNA binding (GO:0003723);structural constituent of ribosome (GO:0003735);	small ribosomal subunit (GO:0015935);	Ribonucleoprotein;Ribosomal protein;RNA-binding.;	Lesur et al. (2015)	Q. robur	bud dormancy
Loc_133446_Tr_1/1_Conf_1.000_Len_1441	1441	Inositol transporter 4 [Dorcoceras hygrometricum]	7.46035e-39	Q8VZR6	26.96	9e-28	INT1_ARATH	Inositol transporter 1	ath:AT2G43330	K08150	GO:0005829 // GO:0016021 // GO:0009705 // GO:0005773 // GO:0005366 // GO:0015798	myo-inositol transport (GO:0015798);	myo-inositol (GO:0005366);	cytosol (GO:0005829);integral component of membrane (GO:0016021);plant-type vacuole membrane (GO:0009705);vacuole (GO:0005773);	Membrane;Reference proteome;Symport;Transmembrane;Transmembrane helix;Transport;Vacuole.;	Lesur et al. (2015)	Q. robur	bud dormancy
Loc_133469_Tr_1/1_Conf_1.000_Len_523	523															Lesur et al. (2015)	Q. robur	bud dormancy
Loc_133475_Tr_1/1_Conf_1.000_Len_2002	2002	saccharopine dehydrogenase-like oxidoreductase [Belonocnema treatae] XP_033210500.1 saccharopine dehydrogenase-like oxidoreductase [Belonocnema treatae]	0	Q5R5C9	40.78	1e-101	SCPDL_PONAB	Saccharopine dehydrogenase-like oxidoreductase	pon:100173800		GO:0016491		oxidoreductase activity (GO:0016491);		Acetylation;Oxidoreductase;Phosphoprotein;Reference proteome.;	Lesur et al. (2015)	Q. robur	bud dormancy
Loc_133485_Tr_1/1_Conf_1.000_Len_1216	1216															Lesur et al. (2015)	Q. robur	bud dormancy
Loc_133486_Tr_1/1_Conf_1.000_Len_317	317	60S ribosomal protein L38 [Bombus terrestris] XP_003487129.1 60S ribosomal protein L38 [Bombus impatiens] XP_006613246.2 60S ribosomal protein L38 [Apis dorsata] XP_012347369.1 60S ribosomal protein L38 [Apis florea] XP_014609940.1 PREDICTED: 60S ribosomal protein L38 [Polistes canadensis] XP_014609941.1 PREDICTED: 60S ribosomal protein L38 [Polistes canadensis] XP_015177898.1 PREDICTED: 60S ribo…	1.08305e-42	Q56FC8	93.06	3e-40	RL38_LYSTE	60S ribosomal protein L38			GO:0005840 // GO:0003735 // GO:0006412	translation (GO:0006412);	structural constituent of ribosome (GO:0003735);	ribosome (GO:0005840);	Ribonucleoprotein;Ribosomal protein.;	Lesur et al. (2015)	Q. robur	bud dormancy
Loc_133488_Tr_1/1_Conf_1.000_Len_736	736															Lesur et al. (2015)	Q. robur	bud dormancy
Loc_133490_Tr_1/1_Conf_1.000_Len_2171	2171	reticulon-1 isoform X2 [Belonocnema treatae]	5.49588e-178	Q6IFY7	52.17	4e-54	RTN1A_XENLA	Reticulon-1-A	xla:496390	K20721	GO:0005789 // GO:0016021 // GO:0005634			endoplasmic reticulum membrane (GO:0005789);integral component of membrane (GO:0016021);nucleus (GO:0005634);	Endoplasmic reticulum;Membrane;Nucleus;Transmembrane;Transmembrane helix.;	Lesur et al. (2015)	Q. robur	bud dormancy
Loc_133491_Tr_1/1_Conf_1.000_Len_2256	2256	bromodomain-containing protein 4 [Belonocnema treatae]	0	E2B2F9	58.71	4e-146	E2B2F9_HARSA	Uncharacterized protein {ECO:0000313|EMBL:EFN90126.1}							Reference proteome {ECO:0000313|Proteomes:UP000008237}.;	Lesur et al. (2015)	Q. robur	bud dormancy
Loc_133509_Tr_1/1_Conf_1.000_Len_925	925	profilin [Nomia melanderi]	1.42977e-80	Q6QEJ7	95.24	2e-81	PROF_APIME	Profilin	ame:406154	K05759	GO:0005737 // GO:0005856 // GO:0003779		actin binding (GO:0003779);	cytoplasm (GO:0005737);cytoskeleton (GO:0005856);	Actin-binding;Cytoplasm;Cytoskeleton;Reference proteome.;	Lesur et al. (2015)	Q. robur	bud dormancy
Loc_133512_Tr_1/1_Conf_1.000_Len_854	854															Lesur et al. (2015)	Q. robur	bud dormancy
Loc_133513_Tr_1/1_Conf_1.000_Len_1056	1056	translationally-controlled tumor protein homolog [Belonocnema treatae]	8.66491e-115	Q75VN3	81.98	4e-99	TCTP_BOMMO	Translationally-controlled tumor protein homolog	bmor:732859		GO:0005737			cytoplasm (GO:0005737);	Calcium;Cytoplasm;Reference proteome.;	Lesur et al. (2015)	Q. robur	bud dormancy
Loc_133528_Tr_4/4_Conf_0.385_Len_808	808	hypothetical protein CMV_003596 [Castanea mollissima]	6.37688e-22													Lesur et al. (2015)	Q. robur	bud dormancy
Loc_133529_Tr_1/2_Conf_0.667_Len_978	978	uncharacterized protein LOC117170255 [Belonocnema treatae]	4.88774e-24													Lesur et al. (2015)	Q. robur	bud dormancy
Loc_133531_Tr_1/1_Conf_1.000_Len_727	727	uncharacterized protein LOC117175225 [Belonocnema treatae]	2.10465e-17													Lesur et al. (2015)	Q. robur	bud dormancy
Loc_133536_Tr_2/4_Conf_0.667_Len_4898	4898	putative disease resistance protein RGA3 [Quercus lobata]	0	Q7XA40	34.03	1e-126	RGA3_SOLBU	Putative disease resistance protein RGA3			GO:0043531 // GO:0005524 // GO:0006952	defense response (GO:0006952);	ADP binding (GO:0043531);ATP binding (GO:0005524);		ATP-binding;Leucine-rich repeat;Nucleotide-binding;Plant defense;Repeat.;	Lesur et al. (2015)	Q. robur	bud dormancy
Loc_133554_Tr_1/1_Conf_1.000_Len_478	478	flexible cuticle protein 12-like [Belonocnema treatae]	4.6474e-56	P45589	50.56	7e-22	CU12_HYACE	Flexible cuticle protein 12			GO:0042302		structural constituent of cuticle (GO:0042302);		Cuticle;Signal.;	Lesur et al. (2015)	Q. robur	bud dormancy
Loc_133566_Tr_1/1_Conf_1.000_Len_3103	3103	endoplasmin [Belonocnema treatae]	0	Q29092	61.19	5e-170	ENPL_PIG	Endoplasmin	ssc:397191	K09487	GO:0005783 // GO:0042470 // GO:0048471 // GO:0033018 // GO:0005524 // GO:0051082 // GO:0006457 // GO:0030433	protein folding (GO:0006457);ubiquitin-dependent ERAD pathway (GO:0030433);	ATP binding (GO:0005524);unfolded protein binding (GO:0051082);	endoplasmic reticulum (GO:0005783);melanosome (GO:0042470);perinuclear region of cytoplasm (GO:0048471);sarcoplasmic reticulum lumen (GO:0033018);	Acetylation;ATP-binding;Calcium;Chaperone;Disulfide bond;Endoplasmic reticulum;Glycoprotein;Nucleotide-binding;Phosphoprotein;Reference proteome;Sarcoplasmic reticulum;Signal.;	Lesur et al. (2015)	Q. robur	bud dormancy
Loc_133574_Tr_1/1_Conf_1.000_Len_1268	1268	troponin T, skeletal muscle isoform X1 [Belonocnema treatae] XP_033218022.1 troponin T, skeletal muscle isoform X1 [Belonocnema treatae]	1.21337e-175	Q9XZ71	77.99	5e-124	TNNT_PERAM	Troponin T			GO:0005861 // GO:0006937	regulation of muscle contraction (GO:0006937);		troponin complex (GO:0005861);	Muscle protein.;	Lesur et al. (2015)	Q. robur	bud dormancy
Loc_133582_Tr_1/1_Conf_1.000_Len_874	874	histone deacetylase 5 [Quercus suber]	5.47752e-64	Q8RX28	58.82	7e-33	HDA5_ARATH	Histone deacetylase 5	ath:AT5G61060	K11406	GO:0005634 // GO:0032041		NAD-dependent histone deacetylase activity (H3-K14 specific) (GO:0032041);	nucleus (GO:0005634);	Acetylation;Alternative splicing;Chromatin regulator;Hydrolase;Nucleus;Reference proteome;Repressor;Transcription;Transcription regulation.;	Lesur et al. (2015)	Q. robur	bud dormancy
Loc_133585_Tr_1/1_Conf_1.000_Len_424	424															Lesur et al. (2015)	Q. robur	bud dormancy
Loc_133587_Tr_1/2_Conf_0.667_Len_1339	1339															Lesur et al. (2015)	Q. robur	bud dormancy
Loc_133594_Tr_1/1_Conf_1.000_Len_1081	1081	40S ribosomal protein SA [Belonocnema treatae]	8.73216e-170	Q0PXX8	85.10	7e-126	RSSA_DIACI	40S ribosomal protein SA {ECO:0000255|HAMAP-Rule:MF_03015}			GO:0022627 // GO:0003735 // GO:0000028 // GO:0006412	ribosomal small subunit assembly (GO:0000028);translation (GO:0006412);	structural constituent of ribosome (GO:0003735);	cytosolic small ribosomal subunit (GO:0022627);	Cytoplasm;Reference proteome;Ribonucleoprotein;Ribosomal protein.;	Lesur et al. (2015)	Q. robur	bud dormancy
Loc_133596_Tr_1/1_Conf_1.000_Len_830	830	serine/threonine-protein phosphatase 7 long form homolog [Quercus suber]	1.14353e-49													Lesur et al. (2015)	Q. robur	bud dormancy
Loc_133598_Tr_1/1_Conf_1.000_Len_1815	1815	histone H2A.V [Nasonia vitripennis] XP_003484532.1 histone H2A.V [Bombus impatiens] XP_003701091.1 PREDICTED: histone H2A.V [Megachile rotundata] XP_006562632.1 histone H2A.V [Apis mellifera] XP_006619031.1 histone H2A.V [Apis dorsata] XP_011068653.1 PREDICTED: histone H2A.V [Acromyrmex echinatior] XP_011139535.1 histone H2A.V isoform X2 [Harpegnathos saltator] XP_011162212.1 histone H2A.V [Solen…	6.85118e-60	P08991	100.00	5e-61	H2AV_STRPU	Histone H2A.V			GO:0000790 // GO:0000786 // GO:0003677 // GO:0046982 // GO:0006325 // GO:0006342	chromatin organization (GO:0006325);chromatin silencing (GO:0006342);	DNA binding (GO:0003677);protein heterodimerization activity (GO:0046982);	nuclear chromatin (GO:0000790);nucleosome (GO:0000786);	Acetylation;Chromosome;DNA-binding;Isopeptide bond;Nucleosome core;Nucleus;Reference proteome;Ubl conjugation.;	Lesur et al. (2015)	Q. robur	bud dormancy
Loc_133608_Tr_1/1_Conf_1.000_Len_867	867	G-type lectin S-receptor-like serine/threonine-protein kinase At1g11330 [Quercus lobata]	8.73828e-54	Q9SXB5	61.63	2e-25	Y1135_ARATH	G-type lectin S-receptor-like serine/threonine-protein kinase At1g11303	ath:AT1G11303		GO:0016021 // GO:0005886 // GO:0005524 // GO:0005516 // GO:0030246 // GO:0004674 // GO:0006468 // GO:0048544	protein phosphorylation (GO:0006468);recognition of pollen (GO:0048544);	ATP binding (GO:0005524);calmodulin binding (GO:0005516);carbohydrate binding (GO:0030246);protein serine/threonine kinase activity (GO:0004674);	integral component of membrane (GO:0016021);plasma membrane (GO:0005886);	ATP-binding;Cell membrane;Disulfide bond;EGF-like domain;Glycoprotein;Kinase;Lectin;Membrane;Nucleotide-binding;Receptor;Reference proteome;Serine/threonine-protein kinase;Signal;Transferase;Transmembrane;Transmembrane helix.;	Lesur et al. (2015)	Q. robur	bud dormancy
Loc_133612_Tr_1/1_Conf_1.000_Len_609	609	60S ribosomal protein L18a [Belonocnema treatae]	1.46644e-125	Q8WQI7	81.36	2e-105	RL18A_SPOFR	60S ribosomal protein L18a			GO:0005840 // GO:0003735 // GO:0006412	translation (GO:0006412);	structural constituent of ribosome (GO:0003735);	ribosome (GO:0005840);	Ribonucleoprotein;Ribosomal protein.;	Lesur et al. (2015)	Q. robur	bud dormancy
Loc_133620_Tr_1/1_Conf_1.000_Len_250	250			A0A2N9J827	83.78	3e-09	A0A2N9J827_FAGSY	Uncharacterized protein {ECO:0000313|EMBL:SPD33402.1}								Lesur et al. (2015)	Q. robur	bud dormancy
Loc_133621_Tr_1/1_Conf_1.000_Len_341	341	amino acid transporter AVT6A-like [Quercus lobata]	3.39502e-33	F4KBM7	55.56	2e-15	AVT6B_ARATH	Amino acid transporter AVT6B {ECO:0000305}	ath:AT5G38820	K14207	GO:0016021 // GO:0015171 // GO:0003333	amino acid transmembrane transport (GO:0003333);	amino acid transmembrane transporter activity (GO:0015171);	integral component of membrane (GO:0016021);	Amino-acid transport;Membrane;Reference proteome;Transmembrane;Transmembrane helix;Transport.;	Lesur et al. (2015)	Q. robur	bud dormancy
Loc_133629_Tr_1/1_Conf_1.000_Len_1688	1688	uncharacterized protein LOC117167532 [Belonocnema treatae]	0	Q8IZJ3	2021-06-30	6e-08	CPMD8_HUMAN	C3 and PZP-like alpha-2-macroglobulin domain-containing protein 8 {ECO:0000303|PubMed:15177561}			GO:0005615 // GO:0005886 // GO:0004867 // GO:0001654	eye development (GO:0001654);	serine-type endopeptidase inhibitor activity (GO:0004867);	extracellular space (GO:0005615);plasma membrane (GO:0005886);	Alternative splicing;Cell membrane;Disease mutation;Disulfide bond;Glycoprotein;Membrane;Polymorphism;Protease inhibitor;Reference proteome;Secreted;Serine protease inhibitor;Signal.;	Lesur et al. (2015)	Q. robur	bud dormancy
Loc_133631_Tr_1/1_Conf_1.000_Len_1247	1247															Lesur et al. (2015)	Q. robur	bud dormancy
Loc_133673_Tr_1/1_Conf_1.000_Len_1896	1896	zinc finger protein on ecdysone puffs [Belonocnema treatae]	0	P41073	47.31	3e-20	PEP_DROME	Zinc finger protein on ecdysone puffs	dme:Dmel_CG6143		GO:0071013 // GO:0005694 // GO:0005634 // GO:0071011 // GO:0003677 // GO:0046872 // GO:0003697 // GO:0003727 // GO:0000398 // GO:0048024	mRNA splicing, via spliceosome (GO:0000398);regulation of mRNA splicing, via spliceosome (GO:0048024);	DNA binding (GO:0003677);metal ion binding (GO:0046872);single-stranded DNA binding (GO:0003697);single-stranded RNA binding (GO:0003727);	catalytic step 2 spliceosome (GO:0071013);chromosome (GO:0005694);nucleus (GO:0005634);precatalytic spliceosome (GO:0071011);	Alternative splicing;Chromosome;DNA-binding;Metal-binding;Nucleus;Phosphoprotein;Reference proteome;Repeat;Zinc;Zinc-finger.;	Lesur et al. (2015)	Q. robur	bud dormancy
Loc_133674_Tr_1/1_Conf_1.000_Len_1334	1334															Lesur et al. (2015)	Q. robur	bud dormancy
Loc_133684_Tr_1/1_Conf_1.000_Len_1154	1154															Lesur et al. (2015)	Q. robur	bud dormancy
Loc_133686_Tr_1/2_Conf_0.667_Len_784	784	uncharacterized protein LOC115966463 [Quercus lobata]	6.03608e-37	P0C2F6	34.86	5e-12	RNHX1_ARATH	Putative ribonuclease H protein At1g65750			GO:0046872 // GO:0003676 // GO:0004523		metal ion binding (GO:0046872);nucleic acid binding (GO:0003676);RNA-DNA hybrid ribonuclease activity (GO:0004523);		Endonuclease;Hydrolase;Magnesium;Metal-binding;Nuclease;Reference proteome.;	Lesur et al. (2015)	Q. robur	bud dormancy
Loc_133687_Tr_1/1_Conf_1.000_Len_812	812															Lesur et al. (2015)	Q. robur	bud dormancy
Loc_133691_Tr_1/1_Conf_1.000_Len_1161	1161	60S acidic ribosomal protein P0 [Belonocnema treatae]	0	Q9U3U0	81.07	3e-174	RLA0_CERCA	60S acidic ribosomal protein P0			GO:0005840 // GO:0042254	ribosome biogenesis (GO:0042254);		ribosome (GO:0005840);	Phosphoprotein;Ribonucleoprotein;Ribosomal protein.;	Lesur et al. (2015)	Q. robur	bud dormancy
Loc_133698_Tr_1/2_Conf_0.750_Len_906	906															Lesur et al. (2015)	Q. robur	bud dormancy
Loc_133704_Tr_1/1_Conf_1.000_Len_1296	1296	probable Bax inhibitor 1 [Belonocnema treatae]	1.42698e-142	Q9IA79	47.62	1e-52	BI1_PAROL	Probable Bax inhibitor 1			GO:0005789 // GO:0016021 // GO:0006915 // GO:0043066 // GO:0006986	apoptotic process (GO:0006915);negative regulation of apoptotic process (GO:0043066);response to unfolded protein (GO:0006986);		endoplasmic reticulum membrane (GO:0005789);integral component of membrane (GO:0016021);	Apoptosis;Calcium;Endoplasmic reticulum;Membrane;Transmembrane;Transmembrane helix;Unfolded protein response.;	Lesur et al. (2015)	Q. robur	bud dormancy
Loc_133707_Tr_1/2_Conf_0.750_Len_1101	1101															Lesur et al. (2015)	Q. robur	bud dormancy
Loc_133717_Tr_1/1_Conf_1.000_Len_542	542															Lesur et al. (2015)	Q. robur	bud dormancy
Loc_133728_Tr_1/1_Conf_1.000_Len_1299	1299	hypothetical protein BDV96DRAFT_648017 [Lophiotrema nucula]	0	A0A1A9C736	29.17	1e-08	A0A1A9C736_9ACTN	Mannose-6-phosphate isomerase, cupin superfamily {ECO:0000313|EMBL:SBT95494.1}			GO:0016853		isomerase activity (GO:0016853);		Isomerase {ECO:0000313|EMBL:SBT95494.1}.;	Lesur et al. (2015)	Q. robur	bud dormancy
Loc_133734_Tr_1/1_Conf_1.000_Len_527	527	40S ribosomal protein S16 [Belonocnema treatae]	5.46258e-103	Q9W237	86.49	2e-90	RS16_DROME	40S ribosomal protein S16	dme:Dmel_CG4046	K02960	GO:0022626 // GO:0022627 // GO:0015935 // GO:0003723 // GO:0003735 // GO:0002181 // GO:0000462	cytoplasmic translation (GO:0002181);maturation of SSU-rRNA from tricistronic rRNA transcript (SSU-rRNA, 5.8S rRNA, LSU-rRNA) (GO:0000462);	RNA binding (GO:0003723);structural constituent of ribosome (GO:0003735);	cytosolic ribosome (GO:0022626);cytosolic small ribosomal subunit (GO:0022627);small ribosomal subunit (GO:0015935);	3D-structure;Reference proteome;Ribonucleoprotein;Ribosomal protein.;	Lesur et al. (2015)	Q. robur	bud dormancy
Loc_133736_Tr_1/1_Conf_1.000_Len_745	745	muscle-specific protein 20-like [Belonocnema treatae]	2.98192e-127	P14318	75.54	3e-104	MP20_DROME	Muscle-specific protein 20	dme:Dmel_CG4696	K20526	GO:0005737 // GO:0007520 // GO:1901739	myoblast fusion (GO:0007520);regulation of myoblast fusion (GO:1901739);		cytoplasm (GO:0005737);	Muscle protein;Reference proteome.;	Lesur et al. (2015)	Q. robur	bud dormancy
Loc_133738_Tr_1/1_Conf_1.000_Len_417	417	uncharacterized protein LOC117172103 [Belonocnema treatae]	4.67011e-15	A0A1W6EW72	35.96	1e-07	A0A1W6EW72_AMPCP	Venom protein {ECO:0000313|EMBL:ARK19976.1}			GO:0016021			integral component of membrane (GO:0016021);	Membrane {ECO:0000256|SAM:Phobius};Transmembrane {ECO:0000256|SAM:Phobius};Transmembrane helix {ECO:0000256|SAM:Phobius}.;	Lesur et al. (2015)	Q. robur	bud dormancy
Loc_133751_Tr_1/1_Conf_1.000_Len_702	702	uncharacterized protein LOC117175690 [Belonocnema treatae]	6.21678e-05													Lesur et al. (2015)	Q. robur	bud dormancy
Loc_133755_Tr_1/1_Conf_1.000_Len_2024	2024	probable serine/threonine-protein kinase kinX [Belonocnema treatae]	6.28898e-74													Lesur et al. (2015)	Q. robur	bud dormancy
Loc_133756_Tr_1/1_Conf_1.000_Len_1243	1243	glycine-rich cell wall structural protein [Belonocnema treatae]	4.97678e-45	E9IE60	91.09	5e-41	E9IE60_SOLIN	DM5 domain-containing protein {ECO:0000259|SMART:SM00690}								Lesur et al. (2015)	Q. robur	bud dormancy
Loc_133761_Tr_1/1_Conf_1.000_Len_2624	2624	protein disulfide-isomerase [Belonocnema treatae]	0	P54399	61.29	0.0	PDI_DROME	Protein disulfide-isomerase	dme:Dmel_CG6988	K09580	GO:0060187 // GO:0005737 // GO:0012505 // GO:0005783 // GO:0005788 // GO:0005615 // GO:0045169 // GO:0043025 // GO:0005635 // GO:0048471 // GO:0005791 // GO:0070732 // GO:0015037 // GO:0003756 // GO:0045454	cell redox homeostasis (GO:0045454);	peptide disulfide oxidoreductase activity (GO:0015037);protein disulfide isomerase activity (GO:0003756);	cell pole (GO:0060187);cytoplasm (GO:0005737);endomembrane system (GO:0012505);endoplasmic reticulum (GO:0005783);endoplasmic reticulum lumen (GO:0005788);extracellular space (GO:0005615);fusome (GO:0045169);neuronal cell body (GO:0043025);nuclear envelope (GO:0005635);perinuclear region of cytoplasm (GO:0048471);rough endoplasmic reticulum (GO:0005791);spindle envelope (GO:0070732);	Alternative splicing;Disulfide bond;Endoplasmic reticulum;Isomerase;Redox-active center;Reference proteome;Repeat;Signal.;	Lesur et al. (2015)	Q. robur	bud dormancy
Loc_133763_Tr_1/1_Conf_1.000_Len_1636	1636	tubulin alpha-1 chain [Belonocnema treatae]	0	P06603	99.32	0.0	TBA1_DROME	Tubulin alpha-1 chain	dme:Dmel_CG1913	K07374	GO:0000235 // GO:0005813 // GO:0005737 // GO:0005874 // GO:0005634 // GO:0048471 // GO:0005819 // GO:0005525 // GO:0003924 // GO:0005200 // GO:0032418 // GO:0000226 // GO:0007017 // GO:0000278	lysosome localization (GO:0032418);microtubule cytoskeleton organization (GO:0000226);microtubule-based process (GO:0007017);mitotic cell cycle (GO:0000278);	GTP binding (GO:0005525);GTPase activity (GO:0003924);structural constituent of cytoskeleton (GO:0005200);	astral microtubule (GO:0000235);centrosome (GO:0005813);cytoplasm (GO:0005737);microtubule (GO:0005874);nucleus (GO:0005634);perinuclear region of cytoplasm (GO:0048471);spindle (GO:0005819);	Acetylation;Cytoplasm;Cytoskeleton;GTP-binding;Microtubule;Nucleotide-binding;Reference proteome.;	Lesur et al. (2015)	Q. robur	bud dormancy
Loc_133773_Tr_1/1_Conf_1.000_Len_1193	1193															Lesur et al. (2015)	Q. robur	bud dormancy
Loc_133779_Tr_1/1_Conf_1.000_Len_500	500	60S ribosomal protein L34-like [Belonocnema treatae]	4.60032e-66	P45842	73.27	6e-49	RL34_AEDAL	60S ribosomal protein L34			GO:0005840 // GO:0003735 // GO:0006412	translation (GO:0006412);	structural constituent of ribosome (GO:0003735);	ribosome (GO:0005840);	Ribonucleoprotein;Ribosomal protein.;	Lesur et al. (2015)	Q. robur	bud dormancy
Loc_133784_Tr_1/1_Conf_1.000_Len_213	213	hypothetical protein CMV_003227 [Castanea mollissima]	3.68695e-22													Lesur et al. (2015)	Q. robur	bud dormancy
Loc_133787_Tr_1/1_Conf_1.000_Len_674	674															Lesur et al. (2015)	Q. robur	bud dormancy
Loc_133810_Tr_1/1_Conf_1.000_Len_1475	1475	uncharacterized protein LOC117177400 [Belonocnema treatae]	8.17244e-60	A0A0J7KYF7	58.41	2e-10	A0A0J7KYF7_LASNI	Heterochromatin protein 1-binding protein 3-like protein {ECO:0000313|EMBL:KMQ95318.1}							Reference proteome {ECO:0000313|Proteomes:UP000036403}.;	Lesur et al. (2015)	Q. robur	bud dormancy
Loc_133811_Tr_1/1_Conf_1.000_Len_872	872	60S ribosomal protein L6 [Belonocnema treatae] XP_033207252.1 60S ribosomal protein L6 [Belonocnema treatae]	6.46652e-143	P47911	48.18	6e-52	RL6_MOUSE	60S ribosomal protein L6	mmu:19988	K02934	GO:0031672 // GO:0005737 // GO:0036464 // GO:0022625 // GO:0005730 // GO:0005634 // GO:0042788 // GO:0005791 // GO:1990932 // GO:0003729 // GO:0003723 // GO:0003735 // GO:0000049 // GO:0002181 // GO:0000027	cytoplasmic translation (GO:0002181);ribosomal large subunit assembly (GO:0000027);	5.8S rRNA binding (GO:1990932);mRNA binding (GO:0003729);RNA binding (GO:0003723);structural constituent of ribosome (GO:0003735);tRNA binding (GO:0000049);	A band (GO:0031672);cytoplasm (GO:0005737);cytoplasmic ribonucleoprotein granule (GO:0036464);cytosolic large ribosomal subunit (GO:0022625);nucleolus (GO:0005730);nucleus (GO:0005634);polysomal ribosome (GO:0042788);rough endoplasmic reticulum (GO:0005791);	Acetylation;Cytoplasm;Endoplasmic reticulum;Isopeptide bond;Phosphoprotein;Reference proteome;Ribonucleoprotein;Ribosomal protein;Ubl conjugation.;	Lesur et al. (2015)	Q. robur	bud dormancy
Loc_133814_Tr_1/1_Conf_1.000_Len_794	794	12 kDa FK506-binding protein [Belonocnema treatae] XP_033215847.1 12 kDa FK506-binding protein [Belonocnema treatae]	2.34209e-69	P48375	77.78	4e-55	FKB12_DROME	Peptidyl-prolyl cis-trans isomerase Fkbp12 {ECO:0000303|PubMed:8756725, ECO:0000312|FlyBase:FBgn0013954}	dme:Dmel_CG11001	K09568	GO:0005737 // GO:0005886 // GO:0003755 // GO:0061077 // GO:0000413	chaperone-mediated protein folding (GO:0061077);protein peptidyl-prolyl isomerization (GO:0000413);	peptidyl-prolyl cis-trans isomerase activity (GO:0003755);	cytoplasm (GO:0005737);plasma membrane (GO:0005886);	Cytoplasm;Isomerase;Reference proteome;Rotamase.;	Lesur et al. (2015)	Q. robur	bud dormancy
Loc_133816_Tr_1/1_Conf_1.000_Len_2884	2884	endoplasmic reticulum chaperone BiP isoform X1 [Belonocnema treatae]	0	P29844	90.91	0.0	BIP_DROME	Endoplasmic reticulum chaperone BiP {ECO:0000305}	dme:Dmel_CG4147	K09490	GO:0005737 // GO:0012505 // GO:0005783 // GO:0034663 // GO:0005788 // GO:0005615 // GO:0016020 // GO:0005634 // GO:0005524 // GO:0016887 // GO:0031072 // GO:0051787 // GO:0044183 // GO:0051082 // GO:0034620 // GO:0051085 // GO:0030968 // GO:0036335 // GO:0042026 // GO:0034976 // GO:0006986 // GO:0016246 // GO:0030431 // GO:0030433	cellular response to unfolded protein (GO:0034620);chaperone cofactor-dependent protein refolding (GO:0051085);endoplasmic reticulum unfolded protein response (GO:0030968);intestinal stem cell homeostasis (GO:0036335);protein refolding (GO:0042026);response to endoplasmic reticulum stress (GO:0034976);response to unfolded protein (GO:0006986);RNA interference (GO:0016246);sleep (GO:0030431);ubiqu…	ATP binding (GO:0005524);ATPase activity (GO:0016887);heat shock protein binding (GO:0031072);misfolded protein binding (GO:0051787);protein folding chaperone (GO:0044183);unfolded protein binding (GO:0051082);	cytoplasm (GO:0005737);endomembrane system (GO:0012505);endoplasmic reticulum (GO:0005783);endoplasmic reticulum chaperone complex (GO:0034663);endoplasmic reticulum lumen (GO:0005788);extracellular space (GO:0005615);membrane (GO:0016020);nucleus (GO:0005634);	ATP-binding;Chaperone;Endoplasmic reticulum;Hydrolase;Nucleotide-binding;Phosphoprotein;Reference proteome;Signal.;	Lesur et al. (2015)	Q. robur	bud dormancy
Loc_133820_Tr_1/1_Conf_1.000_Len_623	623	uncharacterized protein LOC117175260 [Belonocnema treatae]	7.98872e-09													Lesur et al. (2015)	Q. robur	bud dormancy
Loc_133821_Tr_1/1_Conf_1.000_Len_791	791															Lesur et al. (2015)	Q. robur	bud dormancy
Loc_133822_Tr_1/1_Conf_1.000_Len_385	385	60S ribosomal protein L37 [Belonocnema treatae]	1.07992e-34	Q9VXX8	86.42	2e-32	RL371_DROME	Probable 60S ribosomal protein L37-A	dme:Dmel_CG9091	K02922	GO:0022625 // GO:0046872 // GO:0003723 // GO:0019843 // GO:0003735 // GO:0002181	cytoplasmic translation (GO:0002181);	metal ion binding (GO:0046872);RNA binding (GO:0003723);rRNA binding (GO:0019843);structural constituent of ribosome (GO:0003735);	cytosolic large ribosomal subunit (GO:0022625);	3D-structure;Metal-binding;Reference proteome;Ribonucleoprotein;Ribosomal protein;RNA-binding;rRNA-binding;Zinc;Zinc-finger.;	Lesur et al. (2015)	Q. robur	bud dormancy
Loc_133826_Tr_1/1_Conf_1.000_Len_1380	1380	60S ribosomal protein L4 [Belonocnema treatae]	0	P09180	69.35	0.0	RL4_DROME	60S ribosomal protein L4	dme:Dmel_CG5502	K02930	GO:0022625 // GO:0022626 // GO:0003723 // GO:0003735 // GO:0002181	cytoplasmic translation (GO:0002181);	RNA binding (GO:0003723);structural constituent of ribosome (GO:0003735);	cytosolic large ribosomal subunit (GO:0022625);cytosolic ribosome (GO:0022626);	3D-structure;Reference proteome;Ribonucleoprotein;Ribosomal protein.;	Lesur et al. (2015)	Q. robur	bud dormancy
Loc_133832_Tr_1/2_Conf_0.750_Len_2035	2035	zinc finger RNA-binding protein isoform X3 [Belonocnema treatae]	1.21408e-180	Q6PCR6	51.44	2e-79	ZFR_DANRE	Zinc finger RNA-binding protein			GO:0005737 // GO:0005634 // GO:0003677 // GO:0003725 // GO:0003727 // GO:0008270 // GO:0007275	multicellular organism development (GO:0007275);	DNA binding (GO:0003677);double-stranded RNA binding (GO:0003725);single-stranded RNA binding (GO:0003727);zinc ion binding (GO:0008270);	cytoplasm (GO:0005737);nucleus (GO:0005634);	Cytoplasm;Developmental protein;DNA-binding;Nucleus;Reference proteome;Repeat;RNA-binding.;	Lesur et al. (2015)	Q. robur	bud dormancy
Loc_133852_Tr_1/1_Conf_1.000_Len_1091	1091	Muscle-specific protein [Apis cerana cerana]	9.0679e-44	P53777	80.90	1e-32	MLP1_DROME	Muscle LIM protein 1	dme:Dmel_CG42309		GO:0005737 // GO:0005634 // GO:0030018 // GO:0046872 // GO:0030036 // GO:0030154 // GO:0007517 // GO:0060537	actin cytoskeleton organization (GO:0030036);cell differentiation (GO:0030154);muscle organ development (GO:0007517);muscle tissue development (GO:0060537);	metal ion binding (GO:0046872);	cytoplasm (GO:0005737);nucleus (GO:0005634);Z disc (GO:0030018);	Cytoplasm;Developmental protein;Differentiation;LIM domain;Metal-binding;Myogenesis;Nucleus;Reference proteome;Repeat;Zinc.;	Lesur et al. (2015)	Q. robur	bud dormancy
Loc_133860_Tr_1/3_Conf_0.714_Len_750	750															Lesur et al. (2015)	Q. robur	bud dormancy
Loc_133888_Tr_1/1_Conf_1.000_Len_2690	2690	hypothetical protein FH972_013571 [Carpinus fangiana]	0	A0A5N6R9Q9	55.99	0.0	A0A5N6R9Q9_9ROSI	Phorbol-ester/DAG-type domain-containing protein {ECO:0000259|PROSITE:PS50081}			GO:0046872 // GO:0035556	intracellular signal transduction (GO:0035556);	metal ion binding (GO:0046872);		Coiled coil {ECO:0000256|SAM:Coils};Metal-binding {ECO:0000256|ARBA:ARBA00022723};Reference proteome {ECO:0000313|Proteomes:UP000327013};Zinc {ECO:0000256|ARBA:ARBA00022833}.;	Lesur et al. (2015)	Q. robur	bud dormancy
Loc_133904_Tr_1/1_Conf_1.000_Len_233	233	TMV resistance protein N-like isoform X1 [Quercus lobata] XP_030933695.1 TMV resistance protein N-like isoform X1 [Quercus lobata]	2.49886e-29	A0A2N9GUS9	46.34	1e-13	A0A2N9GUS9_FAGSY	ADP-ribosyl cyclase/cyclic ADP-ribose hydrolase {ECO:0000256|ARBA:ARBA00011982}			GO:0043531 // GO:0050135 // GO:0061809 // GO:0007165	signal transduction (GO:0007165);	ADP binding (GO:0043531);NAD(P)+ nucleosidase activity (GO:0050135);NAD+ nucleotidase, cyclic ADP-ribose generating (GO:0061809);		Hydrolase {ECO:0000256|ARBA:ARBA00022801};NAD {ECO:0000256|ARBA:ARBA00023027}.;	Lesur et al. (2015)	Q. robur	bud dormancy
Loc_133913_Tr_3/3_Conf_0.778_Len_1184	1184	AAA-ATPase At3g50940-like [Quercus lobata]	6.20396e-85	Q147F9	39.87	3e-34	AATPC_ARATH	AAA-ATPase At3g50940	ath:AT3G50940		GO:0005524 // GO:0016787 // GO:0009651	response to salt stress (GO:0009651);	ATP binding (GO:0005524);hydrolase activity (GO:0016787);		ATP-binding;Hydrolase;Magnesium;Nucleotide-binding;Reference proteome;Signal.;	Lesur et al. (2015)	Q. robur	bud dormancy
Loc_133930_Tr_1/1_Conf_1.000_Len_1884	1884	elongation factor 1-gamma [Belonocnema treatae]	0	P12261	70.23	0.0	EF1G_ARTSA	Elongation factor 1-gamma			GO:0003746		translation elongation factor activity (GO:0003746);		Direct protein sequencing;Elongation factor;Protein biosynthesis.;	Lesur et al. (2015)	Q. robur	bud dormancy
Loc_133939_Tr_1/1_Conf_1.000_Len_640	640	60S ribosomal protein L19 [Belonocnema treatae]	6.68367e-113	P36241	89.87	4e-99	RL19_DROME	60S ribosomal protein L19	dme:Dmel_CG2746	K02885	GO:0022625 // GO:0022626 // GO:0003723 // GO:0003735 // GO:0002181	cytoplasmic translation (GO:0002181);	RNA binding (GO:0003723);structural constituent of ribosome (GO:0003735);	cytosolic large ribosomal subunit (GO:0022625);cytosolic ribosome (GO:0022626);	3D-structure;Reference proteome;Ribonucleoprotein;Ribosomal protein.;	Lesur et al. (2015)	Q. robur	bud dormancy
Loc_133942_Tr_1/1_Conf_1.000_Len_753	753	40S ribosomal protein S5 [Belonocnema treatae]	6.41868e-155	P46782	90.86	1e-130	RS5_HUMAN	40S ribosomal protein S5	hsa:6193	K02989	GO:0005829 // GO:0022627 // GO:0070062 // GO:0005925 // GO:0016020 // GO:0005654 // GO:1990904 // GO:0005840 // GO:0003729 // GO:0003723 // GO:0019843 // GO:0003735 // GO:0000184 // GO:0006450 // GO:0000028 // GO:0006614 // GO:0006412 // GO:0006413 // GO:0019083	nuclear-transcribed mRNA catabolic process, nonsense-mediated decay (GO:0000184);regulation of translational fidelity (GO:0006450);ribosomal small subunit assembly (GO:0000028);SRP-dependent cotranslational protein targeting to membrane (GO:0006614);translation (GO:0006412);translational initiation (GO:0006413);viral transcription (GO:0019083);	mRNA binding (GO:0003729);RNA binding (GO:0003723);rRNA binding (GO:0019843);structural constituent of ribosome (GO:0003735);	cytosol (GO:0005829);cytosolic small ribosomal subunit (GO:0022627);extracellular exosome (GO:0070062);focal adhesion (GO:0005925);membrane (GO:0016020);nucleoplasm (GO:0005654);ribonucleoprotein complex (GO:1990904);ribosome (GO:0005840);	3D-structure;Acetylation;Direct protein sequencing;Isopeptide bond;Phosphoprotein;Reference proteome;Ribonucleoprotein;Ribosomal protein;Ubl conjugation.;	Lesur et al. (2015)	Q. robur	bud dormancy
Loc_133958_Tr_1/1_Conf_1.000_Len_1289	1289	60S ribosomal protein L3 [Belonocnema treatae]	0	O16797	83.50	0.0	RL3_DROME	60S ribosomal protein L3	dme:Dmel_CG4863	K02925	GO:0022625 // GO:0003723 // GO:0003735 // GO:0002181 // GO:0000027	cytoplasmic translation (GO:0002181);ribosomal large subunit assembly (GO:0000027);	RNA binding (GO:0003723);structural constituent of ribosome (GO:0003735);	cytosolic large ribosomal subunit (GO:0022625);	3D-structure;Alternative splicing;Cytoplasm;Reference proteome;Ribonucleoprotein;Ribosomal protein.;	Lesur et al. (2015)	Q. robur	bud dormancy
Loc_133974_Tr_1/2_Conf_0.800_Len_724	724	uncharacterized protein LOC112036498 [Quercus suber]	7.53441e-60	A0A2N9J1B5	57.96	4e-35	A0A2N9J1B5_FAGSY	Uncharacterized protein {ECO:0000313|EMBL:SPD31337.1}								Lesur et al. (2015)	Q. robur	bud dormancy
Loc_133993_Tr_1/1_Conf_1.000_Len_1102	1102	hypothetical protein FH972_020378 [Carpinus fangiana]	1.57716e-05	Q9AV97	95.00	8e-07	KDSA1_ARATH	2-dehydro-3-deoxyphosphooctonate aldolase 1	ath:AT1G79500	K01627	GO:0005737 // GO:0008676 // GO:0046364 // GO:0048868 // GO:0009860 // GO:0010306	monosaccharide biosynthetic process (GO:0046364);pollen tube development (GO:0048868);pollen tube growth (GO:0009860);rhamnogalacturonan II biosynthetic process (GO:0010306);	3-deoxy-8-phosphooctulonate synthase activity (GO:0008676);	cytoplasm (GO:0005737);	Acetylation;Alternative splicing;Cell wall biogenesis/degradation;Cytoplasm;Reference proteome;Transferase.;	Lesur et al. (2015)	Q. robur	bud dormancy
Loc_133995_Tr_1/1_Conf_1.000_Len_573	573	F-box protein At3g07870-like [Quercus lobata]	3.49608e-90	Q9SFC7	32.86	2e-09	FB135_ARATH	F-box protein At3g07870	ath:AT3G07870		GO:0009506 // GO:0008284	positive regulation of cell population proliferation (GO:0008284);		plasmodesma (GO:0009506);	Reference proteome.;	Lesur et al. (2015)	Q. robur	bud dormancy
Loc_1340_Tr_9/17_Conf_0.098_Len_1033	1033	cysteine-rich receptor-like protein kinase 3 isoform X1 [Quercus lobata]	1.1445e-65	Q9CAL2	61.11	1e-18	CRK3_ARATH	Cysteine-rich receptor-like protein kinase 3	ath:AT1G70530		GO:0016021 // GO:0005739 // GO:0005886 // GO:0005524 // GO:0004674 // GO:0046777	protein autophosphorylation (GO:0046777);	ATP binding (GO:0005524);protein serine/threonine kinase activity (GO:0004674);	integral component of membrane (GO:0016021);mitochondrion (GO:0005739);plasma membrane (GO:0005886);	ATP-binding;Glycoprotein;Kinase;Membrane;Nucleotide-binding;Phosphoprotein;Receptor;Reference proteome;Repeat;Serine/threonine-protein kinase;Signal;Transferase;Transmembrane;Transmembrane helix.;	Lesur et al. (2015)	Q. robur	bud dormancy
Loc_134040_Tr_1/1_Conf_1.000_Len_513	513	40S ribosomal protein S20 [Belonocnema treatae]	1.74031e-78	P55828	85.71	5e-61	RS20_DROME	40S ribosomal protein S20	dme:Dmel_CG15693	K02969	GO:0022627 // GO:0015935 // GO:0003723 // GO:0003735 // GO:0002181 // GO:0006412	cytoplasmic translation (GO:0002181);translation (GO:0006412);	RNA binding (GO:0003723);structural constituent of ribosome (GO:0003735);	cytosolic small ribosomal subunit (GO:0022627);small ribosomal subunit (GO:0015935);	3D-structure;Phosphoprotein;Reference proteome;Ribonucleoprotein;Ribosomal protein.;	Lesur et al. (2015)	Q. robur	bud dormancy
Loc_134045_Tr_3/3_Conf_0.714_Len_1117	1117	uncharacterized protein LOC115959548 [Quercus lobata] XP_030933847.1 uncharacterized protein LOC115959548 [Quercus lobata]	7.78207e-128	A0A315AXG8	52.83	1e-52	A0A315AXG8_PRUYE	Uncharacterized protein {ECO:0000313|EMBL:PQQ18916.1}			GO:0005509 // GO:0008270		calcium ion binding (GO:0005509);zinc ion binding (GO:0008270);		Calcium {ECO:0000256|PROSITE-ProRule:PRU00448};Metal-binding {ECO:0000256|ARBA:ARBA00022771, ECO:0000256|PROSITE-;ProRule:PRU00228};Reference proteome {ECO:0000313|Proteomes:UP000250321};Zinc {ECO:0000256|ARBA:ARBA00022771, ECO:0000256|PROSITE-ProRule:PRU00228};Zinc-finger {ECO:0000256|ARBA:ARBA00022771, ECO:0000256|PROSITE-;ProRule:PRU00228}.;	Lesur et al. (2015)	Q. robur	bud dormancy
Loc_134051_Tr_3/4_Conf_0.500_Len_1399	1399	heat shock protein 67B1-like [Belonocnema treatae]	3.20793e-175	P82147	42.65	8e-40	L2EFL_DROME	Protein lethal(2)essential for life	dme:Dmel_CG4533	K09542	GO:0048471 // GO:0030018 // GO:0051082 // GO:0061077 // GO:0007275 // GO:0042026 // GO:0010998 // GO:0009408 // GO:0045214	chaperone-mediated protein folding (GO:0061077);multicellular organism development (GO:0007275);protein refolding (GO:0042026);regulation of translational initiation by eIF2 alpha phosphorylation (GO:0010998);response to heat (GO:0009408);sarcomere organization (GO:0045214);	unfolded protein binding (GO:0051082);	perinuclear region of cytoplasm (GO:0048471);Z disc (GO:0030018);	Alternative splicing;Developmental protein;Reference proteome;Stress response.;	Lesur et al. (2015)	Q. robur	bud dormancy
Loc_134092_Tr_1/1_Conf_1.000_Len_786	786															Lesur et al. (2015)	Q. robur	bud dormancy
Loc_134093_Tr_6/6_Conf_0.538_Len_3045	3045	FT-interacting protein 1-like [Quercus suber]	0	Q9M2R0	69.13	0.0	FTIP3_ARATH	FT-interacting protein 3 {ECO:0000303|PubMed:29742441}	ath:AT3G57880		GO:0005618 // GO:0005737 // GO:0005829 // GO:0005783 // GO:0005789 // GO:0005768 // GO:0010008 // GO:0000139 // GO:0016021 // GO:0005886 // GO:0009506 // GO:0046872 // GO:0016757 // GO:1902182	shoot apical meristem development (GO:1902182);	metal ion binding (GO:0046872);transferase activity, transferring glycosyl groups (GO:0016757);	cell wall (GO:0005618);cytoplasm (GO:0005737);cytosol (GO:0005829);endoplasmic reticulum (GO:0005783);endoplasmic reticulum membrane (GO:0005789);endosome (GO:0005768);endosome membrane (GO:0010008);Golgi membrane (GO:0000139);integral component of membrane (GO:0016021);plasma membrane (GO:0005886);plasmodesma (GO:0009506);	Calcium;Cell membrane;Cytoplasm;Endoplasmic reticulum;Endosome;Glycosyltransferase;Golgi apparatus;Membrane;Metal-binding;Reference proteome;Repeat;Transferase;Transmembrane;Transmembrane helix.;	Lesur et al. (2015)	Q. robur	bud dormancy
Loc_134108_Tr_1/1_Conf_1.000_Len_1416	1416	far upstream element-binding protein 1 isoform X2 [Belonocnema treatae]	1.19144e-107	Q92945	50.00	1e-05	FUBP2_HUMAN	Far upstream element-binding protein 2	hsa:8570	K13210	GO:0005737 // GO:0010494 // GO:0005829 // GO:0016020 // GO:0005654 // GO:0005634 // GO:0003677 // GO:0035925 // GO:0003729 // GO:0003723 // GO:0061158 // GO:0071345 // GO:0010586 // GO:0006402 // GO:0006397 // GO:0051028 // GO:0010989 // GO:0045019 // GO:0061014 // GO:0045944 // GO:0010468 // GO:2000628 // GO:0043488 // GO:0008380 // GO:0000375	3'-UTR-mediated mRNA destabilization (GO:0061158);cellular response to cytokine stimulus (GO:0071345);miRNA metabolic process (GO:0010586);mRNA catabolic process (GO:0006402);mRNA processing (GO:0006397);mRNA transport (GO:0051028);negative regulation of low-density lipoprotein particle clearance (GO:0010989);negative regulation of nitric oxide biosynthetic process (GO:0045019);positive regulatio…	DNA binding (GO:0003677);mRNA 3'-UTR AU-rich region binding (GO:0035925);mRNA binding (GO:0003729);RNA binding (GO:0003723);	cytoplasm (GO:0005737);cytoplasmic stress granule (GO:0010494);cytosol (GO:0005829);membrane (GO:0016020);nucleoplasm (GO:0005654);nucleus (GO:0005634);	3D-structure;Acetylation;Cytoplasm;Direct protein sequencing;DNA-binding;Isopeptide bond;Methylation;mRNA processing;mRNA splicing;mRNA transport;Nucleus;Phosphoprotein;Reference proteome;Repeat;RNA-binding;Transcription;Transcription regulation;Transport;Ubl conjugation.;	Lesur et al. (2015)	Q. robur	bud dormancy
Loc_134112_Tr_3/3_Conf_0.714_Len_5156	5156	TMV resistance protein N-like [Quercus lobata]	0	Q40392	37.57	1e-172	TMVRN_NICGU	TMV resistance protein N			GO:0005737 // GO:0043531 // GO:0005524 // GO:0050135 // GO:0061809 // GO:0009626 // GO:0007165	plant-type hypersensitive response (GO:0009626);signal transduction (GO:0007165);	ADP binding (GO:0043531);ATP binding (GO:0005524);NAD(P)+ nucleosidase activity (GO:0050135);NAD+ nucleotidase, cyclic ADP-ribose generating (GO:0061809);	cytoplasm (GO:0005737);	Alternative splicing;ATP-binding;Cytoplasm;Hydrolase;Hypersensitive response;Leucine-rich repeat;NAD;Nucleotide-binding;Plant defense;Repeat.;	Lesur et al. (2015)	Q. robur	bud dormancy
Loc_134113_Tr_1/1_Conf_1.000_Len_659	659															Lesur et al. (2015)	Q. robur	bud dormancy
Loc_134129_Tr_1/1_Conf_1.000_Len_1644	1644	minor histocompatibility antigen H13 [Belonocnema treatae]	3.74329e-139	Q9D8V0	72.91	2e-100	HM13_MOUSE	Minor histocompatibility antigen H13	mmu:14950	K09595	GO:0009986 // GO:0036513 // GO:0005783 // GO:0005789 // GO:0071458 // GO:0071556 // GO:0005886 // GO:0005791 // GO:0042500 // GO:0008233 // GO:0042803 // GO:0031625 // GO:0033619 // GO:1904211 // GO:0006465	membrane protein proteolysis (GO:0033619);membrane protein proteolysis involved in retrograde protein transport, ER to cytosol (GO:1904211);signal peptide processing (GO:0006465);	aspartic endopeptidase activity, intramembrane cleaving (GO:0042500);peptidase activity (GO:0008233);protein homodimerization activity (GO:0042803);ubiquitin protein ligase binding (GO:0031625);	cell surface (GO:0009986);Derlin-1 retrotranslocation complex (GO:0036513);endoplasmic reticulum (GO:0005783);endoplasmic reticulum membrane (GO:0005789);integral component of cytoplasmic side of endoplasmic reticulum membrane (GO:0071458);integral component of lumenal side of endoplasmic reticulum membrane (GO:0071556);plasma membrane (GO:0005886);rough endoplasmic reticulum (GO:0005791);	3D-structure;Alternative splicing;Cell membrane;Endoplasmic reticulum;Glycoprotein;Hydrolase;Membrane;Phosphoprotein;Protease;Reference proteome;Transmembrane;Transmembrane helix.;	Lesur et al. (2015)	Q. robur	bud dormancy
Loc_134146_Tr_1/1_Conf_1.000_Len_652	652	60S ribosomal protein L13a [Belonocnema treatae]	4.49821e-133	Q962U0	76.96	1e-111	RL13A_SPOFR	60S ribosomal protein L13a			GO:0015934 // GO:0003735 // GO:0006412	translation (GO:0006412);	structural constituent of ribosome (GO:0003735);	large ribosomal subunit (GO:0015934);	Ribonucleoprotein;Ribosomal protein.;	Lesur et al. (2015)	Q. robur	bud dormancy
Loc_134153_Tr_1/1_Conf_1.000_Len_510	510	60S acidic ribosomal protein P1-like isoform X3 [Belonocnema treatae]	2.60109e-39	P08570	84.82	2e-38	RLA1_DROME	60S acidic ribosomal protein P1	dme:Dmel_CG4087	K02942	GO:0022625 // GO:0022626 // GO:0030295 // GO:0043021 // GO:0003735 // GO:0002181 // GO:0006414	cytoplasmic translation (GO:0002181);translational elongation (GO:0006414);	protein kinase activator activity (GO:0030295);ribonucleoprotein complex binding (GO:0043021);structural constituent of ribosome (GO:0003735);	cytosolic large ribosomal subunit (GO:0022625);cytosolic ribosome (GO:0022626);	Phosphoprotein;Reference proteome;Ribonucleoprotein;Ribosomal protein.;	Lesur et al. (2015)	Q. robur	bud dormancy
Loc_134157_Tr_1/1_Conf_1.000_Len_847	847															Lesur et al. (2015)	Q. robur	bud dormancy
Loc_134160_Tr_1/1_Conf_1.000_Len_326	326	60S ribosomal protein L44 [Nylanderia fulva]	4.40544e-53	Q9NB33	91.00	3e-49	RL44_OCHTR	60S ribosomal protein L44			GO:0005840 // GO:0003735 // GO:0006412	translation (GO:0006412);	structural constituent of ribosome (GO:0003735);	ribosome (GO:0005840);	Ribonucleoprotein;Ribosomal protein.;	Lesur et al. (2015)	Q. robur	bud dormancy
Loc_134163_Tr_1/1_Conf_1.000_Len_3309	3309	uncharacterized protein DDB_G0283357-like [Belonocnema treatae]	0	A0A151X277	63.55	3e-109	A0A151X277_9HYME	Chitin-binding type-2 domain-containing protein {ECO:0000259|PROSITE:PS50940}			GO:0005576 // GO:0008061		chitin binding (GO:0008061);	extracellular region (GO:0005576);	Reference proteome {ECO:0000313|Proteomes:UP000075809};Signal {ECO:0000256|SAM:SignalP}.;	Lesur et al. (2015)	Q. robur	bud dormancy
Loc_134173_Tr_2/2_Conf_0.750_Len_639	639	40S ribosomal protein S9 [Belonocnema treatae]	6.02452e-127	B4PEU8	94.51	1e-120	RS9_DROYA	40S ribosomal protein S9 {ECO:0000250|UniProtKB:P55935}	dya:Dyak_GE21228	K02997	GO:0005737 // GO:0000228 // GO:0005730 // GO:0015935 // GO:0019843 // GO:0003735 // GO:0006412	translation (GO:0006412);	rRNA binding (GO:0019843);structural constituent of ribosome (GO:0003735);	cytoplasm (GO:0005737);nuclear chromosome (GO:0000228);nucleolus (GO:0005730);small ribosomal subunit (GO:0015935);	Ribonucleoprotein;Ribosomal protein;RNA-binding;rRNA-binding.;	Lesur et al. (2015)	Q. robur	bud dormancy
Loc_134175_Tr_1/2_Conf_0.667_Len_446	446	probable LRR receptor-like serine/threonine-protein kinase At1g56140 [Quercus lobata]	8.57207e-12													Lesur et al. (2015)	Q. robur	bud dormancy
Loc_134210_Tr_1/2_Conf_0.667_Len_486	486	uncharacterized protein LOC117172787 isoform X2 [Belonocnema treatae]	5.06921e-07													Lesur et al. (2015)	Q. robur	bud dormancy
Loc_134239_Tr_2/6_Conf_0.579_Len_897	897	GDSL esterase/lipase 2-like [Quercus lobata]	5.24544e-15	Q9SYF0	58.97	7e-07	GLIP2_ARATH	GDSL esterase/lipase 2	ath:AT1G53940		GO:0005576 // GO:0016298 // GO:0009734 // GO:0042742 // GO:0009814 // GO:0016042 // GO:0006629 // GO:0010930 // GO:0009723 // GO:0009753 // GO:0009751	auxin-activated signaling pathway (GO:0009734);defense response to bacterium (GO:0042742);defense response, incompatible interaction (GO:0009814);lipid catabolic process (GO:0016042);lipid metabolic process (GO:0006629);negative regulation of auxin mediated signaling pathway (GO:0010930);response to ethylene (GO:0009723);response to jasmonic acid (GO:0009753);response to salicylic acid (GO:000975…	lipase activity (GO:0016298);	extracellular region (GO:0005576);	Auxin signaling pathway;Glycoprotein;Hydrolase;Lipid degradation;Lipid metabolism;Plant defense;Reference proteome;Secreted;Signal.;	Lesur et al. (2015)	Q. robur	bud dormancy
Loc_134241_Tr_2/2_Conf_0.857_Len_650	650	elongation factor G, mitochondrial-like [Quercus lobata]	1.04849e-54	Q9FE64	82.09	2e-29	EFGM_ORYSJ	Elongation factor G, mitochondrial {ECO:0000255|HAMAP-Rule:MF_03061}	osa:4333268	K02355	GO:0005739 // GO:0005525 // GO:0003924 // GO:0003746 // GO:0070125	mitochondrial translational elongation (GO:0070125);	GTP binding (GO:0005525);GTPase activity (GO:0003924);translation elongation factor activity (GO:0003746);	mitochondrion (GO:0005739);	Elongation factor;GTP-binding;Mitochondrion;Nucleotide-binding;Protein biosynthesis;Reference proteome.;	Lesur et al. (2015)	Q. robur	bud dormancy
Loc_134264_Tr_1/1_Conf_1.000_Len_671	671															Lesur et al. (2015)	Q. robur	bud dormancy
Loc_134269_Tr_1/1_Conf_1.000_Len_1643	1643	mitochondrial-processing peptidase subunit beta [Belonocnema treatae]	0	O75439	68.00	0.0	MPPB_HUMAN	Mitochondrial-processing peptidase subunit beta	hsa:9512	K17732	GO:0005743 // GO:0017087 // GO:0005739 // GO:0046872 // GO:0004222 // GO:0006851 // GO:0006627	mitochondrial calcium ion transmembrane transport (GO:0006851);protein processing involved in protein targeting to mitochondrion (GO:0006627);	metal ion binding (GO:0046872);metalloendopeptidase activity (GO:0004222);	mitochondrial inner membrane (GO:0005743);mitochondrial processing peptidase complex (GO:0017087);mitochondrion (GO:0005739);	Direct protein sequencing;Disease mutation;Hydrolase;Metal-binding;Metalloprotease;Mitochondrion;Neurodegeneration;Polymorphism;Protease;Reference proteome;Transit peptide;Zinc.;	Lesur et al. (2015)	Q. robur	bud dormancy
Loc_134271_Tr_1/1_Conf_1.000_Len_541	541	40S ribosomal protein S19 [Belonocnema treatae]	1.1357e-106	P39018	59.35	4e-63	RS19A_DROME	40S ribosomal protein S19a	dme:Dmel_CG4464	K02966	GO:0022626 // GO:0022627 // GO:0003723 // GO:0003735 // GO:0002181 // GO:0000028	cytoplasmic translation (GO:0002181);ribosomal small subunit assembly (GO:0000028);	RNA binding (GO:0003723);structural constituent of ribosome (GO:0003735);	cytosolic ribosome (GO:0022626);cytosolic small ribosomal subunit (GO:0022627);	3D-structure;Reference proteome;Ribonucleoprotein;Ribosomal protein.;	Lesur et al. (2015)	Q. robur	bud dormancy
Loc_134279_Tr_1/1_Conf_1.000_Len_1446	1446	glyceraldehyde-3-phosphate dehydrogenase 2-like [Belonocnema treatae]	0	O44104	83.53	0.0	G3P2_DROPS	Glyceraldehyde-3-phosphate dehydrogenase 2	dpo:Dpse_GA21397	K00134	GO:0005737 // GO:0004365 // GO:0051287 // GO:0050661 // GO:0006006 // GO:0006096	glucose metabolic process (GO:0006006);glycolytic process (GO:0006096);	glyceraldehyde-3-phosphate dehydrogenase (NAD+) (phosphorylating) activity (GO:0004365);NAD binding (GO:0051287);NADP binding (GO:0050661);	cytoplasm (GO:0005737);	Cytoplasm;Glycolysis;NAD;Oxidoreductase;Reference proteome.;	Lesur et al. (2015)	Q. robur	bud dormancy
Loc_134280_Tr_1/1_Conf_1.000_Len_549	549	60S ribosomal protein L21-like [Belonocnema treatae]	1.13146e-109	P49666	65.84	2e-71	RL21_PIG	60S ribosomal protein L21	ssc:100736809	K02889	GO:0022625 // GO:0005783 // GO:0003735 // GO:0006412	translation (GO:0006412);	structural constituent of ribosome (GO:0003735);	cytosolic large ribosomal subunit (GO:0022625);endoplasmic reticulum (GO:0005783);	3D-structure;Cytoplasm;Endoplasmic reticulum;Reference proteome;Ribonucleoprotein;Ribosomal protein.;	Lesur et al. (2015)	Q. robur	bud dormancy
Loc_134290_Tr_1/1_Conf_1.000_Len_2972	2972															Lesur et al. (2015)	Q. robur	bud dormancy
Loc_134298_Tr_1/1_Conf_1.000_Len_565	565															Lesur et al. (2015)	Q. robur	bud dormancy
Loc_134299_Tr_1/1_Conf_1.000_Len_3167	3167															Lesur et al. (2015)	Q. robur	bud dormancy
Loc_134320_Tr_3/3_Conf_0.778_Len_750	750	polyubiquitin-B isoform X1 [Pogonomyrmex barbatus]	1.49614e-144	P0CG60	98.55	5e-142	UBB_PONPY	Polyubiquitin-B			GO:0005737 // GO:0005634			cytoplasm (GO:0005737);nucleus (GO:0005634);	ADP-ribosylation;Cytoplasm;Isopeptide bond;Nucleus;Phosphoprotein;Repeat;Ubl conjugation.;	Lesur et al. (2015)	Q. robur	bud dormancy
Loc_134322_Tr_1/1_Conf_1.000_Len_1038	1038	protein disulfide-isomerase A3 [Belonocnema treatae]	2.98043e-89	P38657	61.79	6e-44	PDIA3_BOVIN	Protein disulfide-isomerase A3			GO:0005783 // GO:0005788 // GO:0042470 // GO:0003756 // GO:0045454 // GO:0043065	cell redox homeostasis (GO:0045454);positive regulation of apoptotic process (GO:0043065);	protein disulfide isomerase activity (GO:0003756);	endoplasmic reticulum (GO:0005783);endoplasmic reticulum lumen (GO:0005788);melanosome (GO:0042470);	Acetylation;Disulfide bond;Endoplasmic reticulum;Isomerase;Methylation;Phosphoprotein;Redox-active center;Reference proteome;Repeat;Signal.;	Lesur et al. (2015)	Q. robur	bud dormancy
Loc_134325_Tr_1/1_Conf_1.000_Len_296	296															Lesur et al. (2015)	Q. robur	bud dormancy
Loc_134330_Tr_1/1_Conf_1.000_Len_1249	1249															Lesur et al. (2015)	Q. robur	bud dormancy
Loc_134337_Tr_1/2_Conf_0.500_Len_623	623															Lesur et al. (2015)	Q. robur	bud dormancy
Loc_134352_Tr_1/1_Conf_1.000_Len_723	723	PREDICTED: 60S ribosomal protein L15 [Fopius arisanus] XP_015113206.1 60S ribosomal protein L15 [Diachasma alloeum]	6.36047e-101	P30736	82.81	1e-90	RL15_CHITE	60S ribosomal protein L15			GO:0005840 // GO:0003735 // GO:0006412	translation (GO:0006412);	structural constituent of ribosome (GO:0003735);	ribosome (GO:0005840);	Ribonucleoprotein;Ribosomal protein.;	Lesur et al. (2015)	Q. robur	bud dormancy
Loc_134370_Tr_1/1_Conf_1.000_Len_591	591	ATP synthase F0 subunit 6 [Synergus sp. ZJUH_2016033]	8.29495e-35	P50269	49.24	2e-22	ATP6_DROSI	ATP synthase subunit a	dsi:ATP6	K02126	GO:0016021 // GO:0005743 // GO:0045263 // GO:0015078 // GO:0015986	ATP synthesis coupled proton transport (GO:0015986);	proton transmembrane transporter activity (GO:0015078);	integral component of membrane (GO:0016021);mitochondrial inner membrane (GO:0005743);proton-transporting ATP synthase complex, coupling factor F(o) (GO:0045263);	ATP synthesis;CF(0);Hydrogen ion transport;Ion transport;Membrane;Mitochondrion;Mitochondrion inner membrane;Polymorphism;Reference proteome;Transmembrane;Transmembrane helix;Transport.;	Lesur et al. (2015)	Q. robur	bud dormancy
Loc_134385_Tr_1/1_Conf_1.000_Len_1186	1186	RNA-binding protein Rsf1-like isoform X2 [Belonocnema treatae]	9.13121e-08													Lesur et al. (2015)	Q. robur	bud dormancy
Loc_134403_Tr_1/1_Conf_1.000_Len_976	976	glyoxylate reductase/hydroxypyruvate reductase-like [Belonocnema treatae]	0	Q9UBQ7	48.42	3e-78	GRHPR_HUMAN	Glyoxylate reductase/hydroxypyruvate reductase	hsa:9380	K00049	GO:1902494 // GO:0005737 // GO:0005829 // GO:0070062 // GO:0005782 // GO:0031406 // GO:0008465 // GO:0030267 // GO:0016618 // GO:0051287 // GO:0070402 // GO:0016616 // GO:0042803 // GO:0034641 // GO:0043648 // GO:0007588 // GO:0046487 // GO:0055114	cellular nitrogen compound metabolic process (GO:0034641);dicarboxylic acid metabolic process (GO:0043648);excretion (GO:0007588);glyoxylate metabolic process (GO:0046487);oxidation-reduction process (GO:0055114);	carboxylic acid binding (GO:0031406);glycerate dehydrogenase activity (GO:0008465);glyoxylate reductase (NADP) activity (GO:0030267);hydroxypyruvate reductase activity (GO:0016618);NAD binding (GO:0051287);NADPH binding (GO:0070402);oxidoreductase activity, acting on the CH-OH group of donors, NAD or NADP as acceptor (GO:0016616);protein homodimerization activity (GO:0042803);	catalytic complex (GO:1902494);cytoplasm (GO:0005737);cytosol (GO:0005829);extracellular exosome (GO:0070062);peroxisomal matrix (GO:0005782);	3D-structure;Alternative splicing;NADP;Oxidoreductase;Phosphoprotein;Polymorphism;Reference proteome.;	Lesur et al. (2015)	Q. robur	bud dormancy
Loc_134404_Tr_1/2_Conf_0.750_Len_604	604															Lesur et al. (2015)	Q. robur	bud dormancy
Loc_134407_Tr_1/1_Conf_1.000_Len_903	903	ejaculatory bulb-specific protein 3-like [Belonocnema treatae]	6.74458e-75	E0X9F6	45.69	2e-29	THAP1_THAPI	Allergen Tha p 1 {ECO:0000303|PubMed:12580804}			GO:0005576			extracellular region (GO:0005576);	Allergen;Direct protein sequencing;Secreted;Signal.;	Lesur et al. (2015)	Q. robur	bud dormancy
Loc_134411_Tr_1/2_Conf_0.400_Len_1122	1122	uncharacterized protein LOC112028971 [Quercus suber]	1.86254e-36	A0A2N9EPN1	33.23	3e-34	A0A2N9EPN1_FAGSY	Uncharacterized protein {ECO:0000313|EMBL:SPC80787.1}							Coiled coil {ECO:0000256|SAM:Coils}.;	Lesur et al. (2015)	Q. robur	bud dormancy
Loc_134412_Tr_1/1_Conf_1.000_Len_1535	1535															Lesur et al. (2015)	Q. robur	bud dormancy
Loc_134413_Tr_1/2_Conf_0.667_Len_342	342	hypothetical protein CMV_026336 [Castanea mollissima]	2.84514e-09													Lesur et al. (2015)	Q. robur	bud dormancy
Loc_134426_Tr_1/1_Conf_1.000_Len_336	336															Lesur et al. (2015)	Q. robur	bud dormancy
Loc_134465_Tr_1/2_Conf_0.556_Len_1797	1797	protein SUPPRESSOR OF npr1-1, CONSTITUTIVE 1-like [Quercus suber]	0	Q9CAK1	33.05	1e-06	RLM1B_ARATH	Disease resistance protein RML1B {ECO:0000305}	ath:AT1G63880		GO:0043531 // GO:0005524 // GO:0050135 // GO:0061809 // GO:0050832 // GO:0007165	defense response to fungus (GO:0050832);signal transduction (GO:0007165);	ADP binding (GO:0043531);ATP binding (GO:0005524);NAD(P)+ nucleosidase activity (GO:0050135);NAD+ nucleotidase, cyclic ADP-ribose generating (GO:0061809);		ATP-binding;Hydrolase;Leucine-rich repeat;NAD;Nucleotide-binding;Plant defense;Reference proteome;Repeat.;	Lesur et al. (2015)	Q. robur	bud dormancy
Loc_134468_Tr_1/1_Conf_1.000_Len_2276	2276	ornithine decarboxylase antizyme 1, partial [Belonocnema treatae]	4.31734e-107	Q56K12	40.00	5e-28	OAZ1_BOVIN	Ornithine decarboxylase antizyme 1			GO:0005829 // GO:0008073 // GO:0006596 // GO:0090316 // GO:0045732	polyamine biosynthetic process (GO:0006596);positive regulation of intracellular protein transport (GO:0090316);positive regulation of protein catabolic process (GO:0045732);	ornithine decarboxylase inhibitor activity (GO:0008073);	cytosol (GO:0005829);	Polyamine biosynthesis;Reference proteome;Ribosomal frameshifting;Transport.;	Lesur et al. (2015)	Q. robur	bud dormancy
Loc_134470_Tr_1/1_Conf_1.000_Len_805	805	uncharacterized protein LOC117170206 [Belonocnema treatae]	3.90129e-19													Lesur et al. (2015)	Q. robur	bud dormancy
Loc_134477_Tr_1/1_Conf_1.000_Len_345	345															Lesur et al. (2015)	Q. robur	bud dormancy
Loc_134479_Tr_1/1_Conf_1.000_Len_2029	2029	ATP synthase subunit alpha, mitochondrial [Belonocnema treatae]	0	P35381	88.54	0.0	ATPA_DROME	ATP synthase subunit alpha, mitochondrial	dme:Dmel_CG3612	K02132	GO:0000275 // GO:0005754 // GO:0005739 // GO:0005886 // GO:0045261 // GO:0043531 // GO:0005524 // GO:0046933 // GO:0015986 // GO:0022900 // GO:0019915 // GO:1902769	ATP synthesis coupled proton transport (GO:0015986);electron transport chain (GO:0022900);lipid storage (GO:0019915);regulation of choline O-acetyltransferase activity (GO:1902769);	ADP binding (GO:0043531);ATP binding (GO:0005524);proton-transporting ATP synthase activity, rotational mechanism (GO:0046933);	mitochondrial proton-transporting ATP synthase complex, catalytic sector F(1) (GO:0000275);mitochondrial proton-transporting ATP synthase, catalytic core (GO:0005754);mitochondrion (GO:0005739);plasma membrane (GO:0005886);proton-transporting ATP synthase complex, catalytic core F(1) (GO:0045261);	ATP synthesis;ATP-binding;CF(1);Direct protein sequencing;Hydrogen ion transport;Ion transport;Membrane;Mitochondrion;Mitochondrion inner membrane;Nucleotide-binding;Reference proteome;Transit peptide;Transport.;	Lesur et al. (2015)	Q. robur	bud dormancy
Loc_134491_Tr_1/1_Conf_1.000_Len_695	695	apolipoprotein D-like [Belonocnema treatae]	1.57983e-114	P05090	40.00	5e-20	APOD_HUMAN	Apolipoprotein D	hsa:347	K03098	GO:0005737 // GO:0022626 // GO:0030425 // GO:0005783 // GO:0070062 // GO:0005576 // GO:0005615 // GO:0043025 // GO:0048471 // GO:0015485 // GO:0005319 // GO:0007568 // GO:0001525 // GO:0007420 // GO:0006006 // GO:0006629 // GO:1900016 // GO:0051895 // GO:0060588 // GO:0071638 // GO:0010642 // GO:0042308 // GO:0048662 // GO:2000098 // GO:2000405 // GO:0014012 // GO:0048678 // GO:0042493 // GO:0000…	aging (GO:0007568);angiogenesis (GO:0001525);brain development (GO:0007420);glucose metabolic process (GO:0006006);lipid metabolic process (GO:0006629);negative regulation of cytokine production involved in inflammatory response (GO:1900016);negative regulation of focal adhesion assembly (GO:0051895);negative regulation of lipoprotein lipid oxidation (GO:0060588);negative regulation of monocyte c…	cholesterol binding (GO:0015485);lipid transporter activity (GO:0005319);	cytoplasm (GO:0005737);cytosolic ribosome (GO:0022626);dendrite (GO:0030425);endoplasmic reticulum (GO:0005783);extracellular exosome (GO:0070062);extracellular region (GO:0005576);extracellular space (GO:0005615);neuronal cell body (GO:0043025);perinuclear region of cytoplasm (GO:0048471);	3D-structure;Direct protein sequencing;Disulfide bond;Glycoprotein;Lipid-binding;Polymorphism;Pyrrolidone carboxylic acid;Reference proteome;Secreted;Signal;Transport.;	Lesur et al. (2015)	Q. robur	bud dormancy
Loc_134503_Tr_1/1_Conf_1.000_Len_666	666															Lesur et al. (2015)	Q. robur	bud dormancy
Loc_134515_Tr_1/1_Conf_1.000_Len_176	176	hypothetical protein CMV_028006 [Castanea mollissima]	6.44928e-17													Lesur et al. (2015)	Q. robur	bud dormancy
Loc_134526_Tr_3/4_Conf_0.357_Len_754	754	hypothetical protein CMV_024983, partial [Castanea mollissima]	6.75954e-20	A0A2N9GGZ4	69.39	7e-12	A0A2N9GGZ4_FAGSY	Rx_N domain-containing protein {ECO:0000259|Pfam:PF18052}								Lesur et al. (2015)	Q. robur	bud dormancy
Loc_134556_Tr_1/2_Conf_0.800_Len_1088	1088	uncharacterized PE-PGRS family protein PE_PGRS54-like [Belonocnema treatae]	7.61041e-25													Lesur et al. (2015)	Q. robur	bud dormancy
Loc_134557_Tr_1/1_Conf_1.000_Len_592	592	60S ribosomal protein L26 [Belonocnema treatae]	2.73846e-74	P61255	76.64	6e-58	RL26_MOUSE	60S ribosomal protein L26	mmu:19941	K02898	GO:0005737 // GO:0022625 // GO:0022626 // GO:0005730 // GO:0005654 // GO:1990904 // GO:0043195 // GO:0048027 // GO:0003723 // GO:0003735 // GO:0071480 // GO:0071479 // GO:0034644 // GO:0002181 // GO:0006977 // GO:1902164 // GO:1902167 // GO:0045727 // GO:1904803 // GO:0042273 // GO:0006364	cellular response to gamma radiation (GO:0071480);cellular response to ionizing radiation (GO:0071479);cellular response to UV (GO:0034644);cytoplasmic translation (GO:0002181);DNA damage response, signal transduction by p53 class mediator resulting in cell cycle arrest (GO:0006977);positive regulation of DNA damage response, signal transduction by p53 class mediator resulting in transcription of…	mRNA 5'-UTR binding (GO:0048027);RNA binding (GO:0003723);structural constituent of ribosome (GO:0003735);	cytoplasm (GO:0005737);cytosolic large ribosomal subunit (GO:0022625);cytosolic ribosome (GO:0022626);nucleolus (GO:0005730);nucleoplasm (GO:0005654);ribonucleoprotein complex (GO:1990904);terminal bouton (GO:0043195);	Isopeptide bond;Phosphoprotein;Reference proteome;Ribonucleoprotein;Ribosomal protein;Ubl conjugation.;	Lesur et al. (2015)	Q. robur	bud dormancy
Loc_134570_Tr_1/2_Conf_0.750_Len_2770	2770	hypothetical protein CMV_014574 [Castanea mollissima]	5.99987e-27	P49295	59.70	5e-15	HEM12_CUCSA	Glutamyl-tRNA reductase 2, chloroplastic	csv:101208135	K02492	GO:0009507 // GO:0008883 // GO:0050661 // GO:0015995 // GO:0006782	chlorophyll biosynthetic process (GO:0015995);protoporphyrinogen IX biosynthetic process (GO:0006782);	glutamyl-tRNA reductase activity (GO:0008883);NADP binding (GO:0050661);	chloroplast (GO:0009507);	Chlorophyll biosynthesis;Chloroplast;NADP;Oxidoreductase;Plastid;Porphyrin biosynthesis;Transit peptide.;	Lesur et al. (2015)	Q. robur	bud dormancy
Loc_134581_Tr_1/1_Conf_1.000_Len_1392	1392	alpha-N-acetylgalactosaminidase-like [Belonocnema treatae]	0	Q90744	52.96	1e-146	NAGAB_CHICK	Alpha-N-acetylgalactosaminidase			GO:0005737 // GO:0005764 // GO:0004557 // GO:0008456 // GO:0016139 // GO:0046477 // GO:0009311	glycoside catabolic process (GO:0016139);glycosylceramide catabolic process (GO:0046477);oligosaccharide metabolic process (GO:0009311);	alpha-galactosidase activity (GO:0004557);alpha-N-acetylgalactosaminidase activity (GO:0008456);	cytoplasm (GO:0005737);lysosome (GO:0005764);	3D-structure;Direct protein sequencing;Disulfide bond;Glycoprotein;Glycosidase;Hydrolase;Lysosome;Reference proteome.;	Lesur et al. (2015)	Q. robur	bud dormancy
Loc_134634_Tr_1/1_Conf_1.000_Len_427	427	PREDICTED: 60S ribosomal protein L30 [Microplitis demolitor] XP_033207768.1 60S ribosomal protein L30 [Belonocnema treatae]	1.28312e-75	P58375	85.32	2e-64	RL30_SPOFR	60S ribosomal protein L30			GO:0022625 // GO:0003723 // GO:0003735		RNA binding (GO:0003723);structural constituent of ribosome (GO:0003735);	cytosolic large ribosomal subunit (GO:0022625);	Ribonucleoprotein;Ribosomal protein.;	Lesur et al. (2015)	Q. robur	bud dormancy
Loc_134675_Tr_1/1_Conf_1.000_Len_579	579	larval cuticle protein 65Ag1-like [Belonocnema treatae]	1.61055e-65	O02387	37.98	4e-18	CU17_BOMMO	Larval cuticle protein LCP-17	bmor:692362		GO:0042302		structural constituent of cuticle (GO:0042302);		Cuticle;Reference proteome;Signal.;	Lesur et al. (2015)	Q. robur	bud dormancy
Loc_134689_Tr_1/1_Conf_1.000_Len_1287	1287	hypothetical protein CMV_025457 [Castanea mollissima]	7.99363e-93	Q8LPS2	28.72	1e-10	ACD6_ARATH	Protein ACCELERATED CELL DEATH 6 {ECO:0000303|PubMed:10488236}	ath:AT4G14400		GO:0030176 // GO:0005887 // GO:0016020 // GO:0008219 // GO:0071446 // GO:0009816 // GO:1900426 // GO:1902290 // GO:0016567 // GO:1900150 // GO:2000031 // GO:0009617 // GO:0050826 // GO:0009416 // GO:0009751 // GO:0009615	cell death (GO:0008219);cellular response to salicylic acid stimulus (GO:0071446);defense response to bacterium, incompatible interaction (GO:0009816);positive regulation of defense response to bacterium (GO:1900426);positive regulation of defense response to oomycetes (GO:1902290);protein ubiquitination (GO:0016567);regulation of defense response to fungus (GO:1900150);regulation of salicylic ac…		integral component of endoplasmic reticulum membrane (GO:0030176);integral component of plasma membrane (GO:0005887);membrane (GO:0016020);	Alternative splicing;ANK repeat;Cell membrane;Endoplasmic reticulum;Membrane;Plant defense;Reference proteome;Repeat;Transmembrane;Transmembrane helix;Ubl conjugation.;	Lesur et al. (2015)	Q. robur	bud dormancy
Loc_134707_Tr_1/1_Conf_1.000_Len_1458	1458	uncharacterized protein LOC117170954 [Belonocnema treatae]	3.66148e-150	Q9VXY7	37.69	7e-46	LSD2_DROME	Lipid storage droplets surface-binding protein 2	dme:Dmel_CG9057	K17284	GO:0005829 // GO:0005811 // GO:0034389 // GO:0031887 // GO:0019915 // GO:0006869 // GO:0007275 // GO:0050995 // GO:0010890 // GO:0051049 // GO:0030730	lipid droplet organization (GO:0034389);lipid droplet transport along microtubule (GO:0031887);lipid storage (GO:0019915);lipid transport (GO:0006869);multicellular organism development (GO:0007275);negative regulation of lipid catabolic process (GO:0050995);positive regulation of sequestering of triglyceride (GO:0010890);regulation of transport (GO:0051049);sequestering of triglyceride (GO:00307…		cytosol (GO:0005829);lipid droplet (GO:0005811);	Cytoplasm;Developmental protein;Lipid droplet;Lipid transport;Reference proteome;Transport.;	Lesur et al. (2015)	Q. robur	bud dormancy
Loc_134717_Tr_1/1_Conf_1.000_Len_1359	1359	S-phase kinase-associated protein 1 [Belonocnema treatae]	2.94269e-82	Q71U00	85.28	1e-69	SKP1_XENLA	S-phase kinase-associated protein 1	xla:380538	K03094	GO:0031467 // GO:0019005 // GO:0016567 // GO:0006511	protein ubiquitination (GO:0016567);ubiquitin-dependent protein catabolic process (GO:0006511);		Cul7-RING ubiquitin ligase complex (GO:0031467);SCF ubiquitin ligase complex (GO:0019005);	Ubl conjugation pathway.;	Lesur et al. (2015)	Q. robur	bud dormancy
Loc_134720_Tr_1/1_Conf_1.000_Len_416	416	60S ribosomal protein L36 [Belonocnema treatae]	3.61026e-73	P49630	74.56	8e-52	RL36_DROME	60S ribosomal protein L36	dme:Dmel_CG7622	K02920	GO:0005737 // GO:0022625 // GO:0022626 // GO:0005730 // GO:0003735 // GO:0002181	cytoplasmic translation (GO:0002181);	structural constituent of ribosome (GO:0003735);	cytoplasm (GO:0005737);cytosolic large ribosomal subunit (GO:0022625);cytosolic ribosome (GO:0022626);nucleolus (GO:0005730);	3D-structure;Cytoplasm;Reference proteome;Ribonucleoprotein;Ribosomal protein.;	Lesur et al. (2015)	Q. robur	bud dormancy
Loc_134721_Tr_1/1_Conf_1.000_Len_2495	2495	PREDICTED: heat shock protein 83 [Microplitis demolitor]	0	P02828	83.38	0.0	HSP83_DROME	Heat shock protein 83	dme:Dmel_CG1242	K04079	GO:0009986 // GO:0005813 // GO:0005737 // GO:0005829 // GO:0048471 // GO:0005886 // GO:0005705 // GO:0032991 // GO:0005524 // GO:0097718 // GO:0005158 // GO:0030911 // GO:0051082 // GO:0034605 // GO:0007098 // GO:0009631 // GO:0008285 // GO:0010529 // GO:0048477 // GO:0019094 // GO:0046628 // GO:0002052 // GO:0106161 // GO:0043248 // GO:0006457 // GO:0050821 // GO:0045187 // GO:0009408	cellular response to heat (GO:0034605);centrosome cycle (GO:0007098);cold acclimation (GO:0009631);negative regulation of cell population proliferation (GO:0008285);negative regulation of transposition (GO:0010529);oogenesis (GO:0048477);pole plasm mRNA localization (GO:0019094);positive regulation of insulin receptor signaling pathway (GO:0046628);positive regulation of neuroblast proliferation …	ATP binding (GO:0005524);disordered domain specific binding (GO:0097718);insulin receptor binding (GO:0005158);TPR domain binding (GO:0030911);unfolded protein binding (GO:0051082);	cell surface (GO:0009986);centrosome (GO:0005813);cytoplasm (GO:0005737);cytosol (GO:0005829);perinuclear region of cytoplasm (GO:0048471);plasma membrane (GO:0005886);polytene chromosome interband (GO:0005705);protein-containing complex (GO:0032991);	ATP-binding;Chaperone;Cytoplasm;Nucleotide-binding;Phosphoprotein;Reference proteome;Stress response.;	Lesur et al. (2015)	Q. robur	bud dormancy
Loc_134724_Tr_1/1_Conf_1.000_Len_871	871															Lesur et al. (2015)	Q. robur	bud dormancy
Loc_134747_Tr_1/1_Conf_1.000_Len_508	508	60S acidic ribosomal protein P2 [Belonocnema treatae]	3.07475e-34	P05389	75.38	6e-26	RLA2_DROME	60S acidic ribosomal protein P2	dme:Dmel_CG4918	K02943	GO:0022625 // GO:0022626 // GO:0003735 // GO:0002181 // GO:0006414	cytoplasmic translation (GO:0002181);translational elongation (GO:0006414);	structural constituent of ribosome (GO:0003735);	cytosolic large ribosomal subunit (GO:0022625);cytosolic ribosome (GO:0022626);	Phosphoprotein;Reference proteome;Ribonucleoprotein;Ribosomal protein.;	Lesur et al. (2015)	Q. robur	bud dormancy
Loc_134750_Tr_1/1_Conf_1.000_Len_1342	1342	antichymotrypsin-2-like isoform X3 [Belonocnema treatae]	0	P22922	37.89	7e-66	A1AT_BOMMO	Antitrypsin	bmor:692739		GO:0005615 // GO:0004867		serine-type endopeptidase inhibitor activity (GO:0004867);	extracellular space (GO:0005615);	Direct protein sequencing;Protease inhibitor;Reference proteome;Secreted;Serine protease inhibitor;Signal.;	Lesur et al. (2015)	Q. robur	bud dormancy
Loc_134756_Tr_1/1_Conf_1.000_Len_766	766	PREDICTED: 60S ribosomal protein L17 isoform X1 [Trachymyrmex cornetzi]	2.08732e-119	A8CAG3	85.87	2e-105	RL17_PHLPP	60S ribosomal protein L17			GO:0015934 // GO:0003735 // GO:0006412	translation (GO:0006412);	structural constituent of ribosome (GO:0003735);	large ribosomal subunit (GO:0015934);	Ribonucleoprotein;Ribosomal protein.;	Lesur et al. (2015)	Q. robur	bud dormancy
Loc_134758_Tr_2/3_Conf_0.714_Len_628	628	hypothetical protein CMV_005199 [Castanea mollissima]	1.09731e-22	Q9CAL2	56.06	3e-14	CRK3_ARATH	Cysteine-rich receptor-like protein kinase 3	ath:AT1G70530		GO:0016021 // GO:0005739 // GO:0005886 // GO:0005524 // GO:0004674 // GO:0046777	protein autophosphorylation (GO:0046777);	ATP binding (GO:0005524);protein serine/threonine kinase activity (GO:0004674);	integral component of membrane (GO:0016021);mitochondrion (GO:0005739);plasma membrane (GO:0005886);	ATP-binding;Glycoprotein;Kinase;Membrane;Nucleotide-binding;Phosphoprotein;Receptor;Reference proteome;Repeat;Serine/threonine-protein kinase;Signal;Transferase;Transmembrane;Transmembrane helix.;	Lesur et al. (2015)	Q. robur	bud dormancy
Loc_134837_Tr_2/2_Conf_0.750_Len_2240	2240	mediator of RNA polymerase II transcription subunit 15-like isoform X2 [Belonocnema treatae]	0	Q9NII1	41.43	8e-07	ADAR_DROME	Double-stranded RNA-specific editase Adar	dme:Dmel_CG12598	K13194	GO:0005737 // GO:0005730 // GO:0005634 // GO:0003726 // GO:0003725 // GO:0046872 // GO:0008251 // GO:0006382 // GO:0030534 // GO:0008344 // GO:0045475 // GO:0007626 // GO:0008049 // GO:0016556 // GO:0006397 // GO:0042752 // GO:0060964 // GO:0042391 // GO:0009408 // GO:0001666 // GO:0006979 // GO:0009451 // GO:0006396	adenosine to inosine editing (GO:0006382);adult behavior (GO:0030534);adult locomotory behavior (GO:0008344);locomotor rhythm (GO:0045475);locomotory behavior (GO:0007626);male courtship behavior (GO:0008049);mRNA modification (GO:0016556);mRNA processing (GO:0006397);regulation of circadian rhythm (GO:0042752);regulation of gene silencing by miRNA (GO:0060964);regulation of membrane potential (G…	double-stranded RNA adenosine deaminase activity (GO:0003726);double-stranded RNA binding (GO:0003725);metal ion binding (GO:0046872);tRNA-specific adenosine deaminase activity (GO:0008251);	cytoplasm (GO:0005737);nucleolus (GO:0005730);nucleus (GO:0005634);	3D-structure;Alternative initiation;Alternative splicing;Hydrolase;Metal-binding;mRNA processing;Reference proteome;Repeat;RNA editing;Zinc.;	Lesur et al. (2015)	Q. robur	bud dormancy
Loc_134840_Tr_1/1_Conf_1.000_Len_1199	1199	uncharacterized protein LOC117174780 [Belonocnema treatae] XP_033220031.1 uncharacterized protein LOC117174780 [Belonocnema treatae] XP_033220032.1 uncharacterized protein LOC117174780 [Belonocnema treatae] XP_033220033.1 uncharacterized protein LOC117174780 [Belonocnema treatae] XP_033220034.1 uncharacterized protein LOC117174780 [Belonocnema treatae] XP_033220035.1 uncharacterized protein LOC11…	0	A0A0L7QYI2	60.99	5e-135	A0A0L7QYI2_9HYME	Uncharacterized protein {ECO:0000313|EMBL:KOC63654.1}							Reference proteome {ECO:0000313|Proteomes:UP000053825}.;	Lesur et al. (2015)	Q. robur	bud dormancy
Loc_134843_Tr_2/2_Conf_0.667_Len_1495	1495															Lesur et al. (2015)	Q. robur	bud dormancy
Loc_134880_Tr_1/1_Conf_1.000_Len_669	669	zinc finger BED domain-containing protein RICESLEEPER 1-like [Quercus lobata]	2.72073e-86	B9FJG3	28.57	5e-16	RSLE1_ORYSJ	Zinc finger BED domain-containing protein RICESLEEPER 1	osa:9267589		GO:0005634 // GO:0003677 // GO:0046872 // GO:0046983 // GO:0009791	post-embryonic development (GO:0009791);	DNA binding (GO:0003677);metal ion binding (GO:0046872);protein dimerization activity (GO:0046983);	nucleus (GO:0005634);	DNA-binding;Metal-binding;Nucleus;Reference proteome;Transcription;Transcription regulation;Zinc;Zinc-finger.;	Lesur et al. (2015)	Q. robur	bud dormancy
Loc_134891_Tr_1/1_Conf_1.000_Len_491	491															Lesur et al. (2015)	Q. robur	bud dormancy
Loc_134932_Tr_1/1_Conf_1.000_Len_958	958	peptidyl-prolyl cis-trans isomerase 5 [Belonocnema treatae]	3.88543e-127	P52013	76.67	2e-85	CYP5_CAEEL	Peptidyl-prolyl cis-trans isomerase 5			GO:0005737 // GO:0043231 // GO:0016018 // GO:0003755 // GO:0006457 // GO:0000413	protein folding (GO:0006457);protein peptidyl-prolyl isomerization (GO:0000413);	cyclosporin A binding (GO:0016018);peptidyl-prolyl cis-trans isomerase activity (GO:0003755);	cytoplasm (GO:0005737);intracellular membrane-bounded organelle (GO:0043231);	3D-structure;Cytoplasm;Direct protein sequencing;Glycoprotein;Isomerase;Reference proteome;Rotamase;Signal.;	Lesur et al. (2015)	Q. robur	bud dormancy
Loc_134941_Tr_1/1_Conf_1.000_Len_1760	1760															Lesur et al. (2015)	Q. robur	bud dormancy
Loc_134965_Tr_1/1_Conf_1.000_Len_2768	2768	retrovirus-related Pol polyprotein from transposon TNT 1-94 [Trifolium medium]	0	Q94HW2	49.17	5e-129	POLR1_ARATH	Retrovirus-related Pol polyprotein from transposon RE1			GO:0004190 // GO:0004519 // GO:0046872 // GO:0003676 // GO:0003964 // GO:0015074 // GO:0006310	DNA integration (GO:0015074);DNA recombination (GO:0006310);	aspartic-type endopeptidase activity (GO:0004190);endonuclease activity (GO:0004519);metal ion binding (GO:0046872);nucleic acid binding (GO:0003676);RNA-directed DNA polymerase activity (GO:0003964);		Aspartyl protease;DNA integration;DNA recombination;Endonuclease;Hydrolase;Magnesium;Metal-binding;Nuclease;Protease;Reference proteome;Transferase;Zinc;Zinc-finger.;	Lesur et al. (2015)	Q. robur	bud dormancy
Loc_134966_Tr_1/1_Conf_1.000_Len_1144	1144	tropomyosin-1 [Belonocnema treatae] XP_033207422.1 tropomyosin-1 [Belonocnema treatae]	0	Q1HPU0	86.62	2e-154	TPM1_BOMMO	Tropomyosin-1	bmor:732984	K10373					Alternative splicing;Coiled coil;Direct protein sequencing;Reference proteome;Repeat.;	Lesur et al. (2015)	Q. robur	bud dormancy
Loc_134991_Tr_1/1_Conf_1.000_Len_1735	1735	chitinase-like protein EN03 [Belonocnema treatae] XP_033221449.1 chitinase-like protein EN03 [Belonocnema treatae]	0	Q2PQM7	48.09	4e-139	IDGF4_GLOMM	Chitinase-like protein Idgf4			GO:0005576 // GO:0008061 // GO:0005975 // GO:0007275	carbohydrate metabolic process (GO:0005975);multicellular organism development (GO:0007275);	chitin binding (GO:0008061);	extracellular region (GO:0005576);	Developmental protein;Disulfide bond;Glycoprotein;Secreted;Signal.;	Lesur et al. (2015)	Q. robur	bud dormancy
Loc_134998_Tr_1/2_Conf_0.667_Len_1296	1296	uncharacterized protein LOC115967564 [Quercus lobata]	8.07151e-117													Lesur et al. (2015)	Q. robur	bud dormancy
Loc_135014_Tr_1/1_Conf_1.000_Len_581	581	PREDICTED: 40S ribosomal protein S15Aa [Vollenhovia emeryi]	1.35997e-93	Q6XIM8	96.06	1e-85	RS15A_DROYA	40S ribosomal protein S15a	dya:Dyak_GE16163	K02957	GO:0005840 // GO:0003735 // GO:0006412	translation (GO:0006412);	structural constituent of ribosome (GO:0003735);	ribosome (GO:0005840);	Ribonucleoprotein;Ribosomal protein.;	Lesur et al. (2015)	Q. robur	bud dormancy
Loc_135020_Tr_1/1_Conf_1.000_Len_2655	2655	disease resistance-like protein DSC1 [Quercus suber]	3.40002e-133	A0A2N9GW45	47.41	6e-56	A0A2N9GW45_FAGSY	Uncharacterized protein {ECO:0000313|EMBL:SPD03611.1}								Lesur et al. (2015)	Q. robur	bud dormancy
Loc_135030_Tr_1/1_Conf_1.000_Len_1431	1431															Lesur et al. (2015)	Q. robur	bud dormancy
Loc_135036_Tr_2/3_Conf_0.500_Len_3062	3062	putative disease resistance protein At1g50180 [Quercus suber]	0	Q9SX38	39.19	7e-173	DRL4_ARATH	Putative disease resistance protein At1g50180	ath:AT1G50180		GO:0009506 // GO:0043531 // GO:0005524 // GO:0006952	defense response (GO:0006952);	ADP binding (GO:0043531);ATP binding (GO:0005524);	plasmodesma (GO:0009506);	ATP-binding;Coiled coil;Leucine-rich repeat;Nucleotide-binding;Plant defense;Reference proteome;Repeat.;	Lesur et al. (2015)	Q. robur	bud dormancy
Loc_135037_Tr_1/1_Conf_1.000_Len_1604	1604															Lesur et al. (2015)	Q. robur	bud dormancy
Loc_135048_Tr_1/1_Conf_1.000_Len_715	715	60S ribosomal protein L18 [Cephus cinctus]	2.84086e-98	Q56FG8	83.51	2e-88	RL18_LYSTE	60S ribosomal protein L18			GO:0005737 // GO:0005840 // GO:0003735 // GO:0006412	translation (GO:0006412);	structural constituent of ribosome (GO:0003735);	cytoplasm (GO:0005737);ribosome (GO:0005840);	Cytoplasm;Ribonucleoprotein;Ribosomal protein.;	Lesur et al. (2015)	Q. robur	bud dormancy
Loc_135059_Tr_1/1_Conf_1.000_Len_421	421	40S ribosomal protein S26 [Belonocnema treatae]	4.13581e-75	P13008	82.61	3e-60	RS26_DROME	40S ribosomal protein S26	dme:Dmel_CG10305	K02976	GO:0098556 // GO:0022627 // GO:0042788 // GO:0003729 // GO:0003735 // GO:0002181	cytoplasmic translation (GO:0002181);	mRNA binding (GO:0003729);structural constituent of ribosome (GO:0003735);	cytoplasmic side of rough endoplasmic reticulum membrane (GO:0098556);cytosolic small ribosomal subunit (GO:0022627);polysomal ribosome (GO:0042788);	3D-structure;Cytoplasm;Endoplasmic reticulum;Reference proteome;Ribonucleoprotein;Ribosomal protein.;	Lesur et al. (2015)	Q. robur	bud dormancy
Loc_135063_Tr_1/2_Conf_0.667_Len_1894	1894	nucleolin-like isoform X2 [Belonocnema treatae]	2.62754e-13													Lesur et al. (2015)	Q. robur	bud dormancy
Loc_135076_Tr_1/1_Conf_1.000_Len_1285	1285	putative sugar lactone lactonase YvrE [Belonocnema treatae]	8.59114e-47	O34940	31.40	2e-14	YVRE_BACSU	Putative sugar lactone lactonase YvrE	bsu:BSU33200	K14274	GO:0005737 // GO:0005509 // GO:0004341 // GO:0019853	L-ascorbic acid biosynthetic process (GO:0019853);	calcium ion binding (GO:0005509);gluconolactonase activity (GO:0004341);	cytoplasm (GO:0005737);	Cytoplasm;Hydrolase;Metal-binding;Reference proteome.;	Lesur et al. (2015)	Q. robur	bud dormancy
Loc_135085_Tr_1/1_Conf_1.000_Len_1066	1066	uncharacterized protein LOC117173280 [Belonocnema treatae]	1.45557e-13													Lesur et al. (2015)	Q. robur	bud dormancy
Loc_135090_Tr_1/1_Conf_1.000_Len_1558	1558	uncharacterized protein LOC112027222 [Quercus suber]	2.27574e-157	P0C2F6	22.16	4e-06	RNHX1_ARATH	Putative ribonuclease H protein At1g65750			GO:0046872 // GO:0003676 // GO:0004523		metal ion binding (GO:0046872);nucleic acid binding (GO:0003676);RNA-DNA hybrid ribonuclease activity (GO:0004523);		Endonuclease;Hydrolase;Magnesium;Metal-binding;Nuclease;Reference proteome.;	Lesur et al. (2015)	Q. robur	bud dormancy
Loc_135092_Tr_1/1_Conf_1.000_Len_1588	1588	Tubulin alpha-1 chain [Atta colombica]	0	P06603	99.09	0.0	TBA1_DROME	Tubulin alpha-1 chain	dme:Dmel_CG1913	K07374	GO:0000235 // GO:0005813 // GO:0005737 // GO:0005874 // GO:0005634 // GO:0048471 // GO:0005819 // GO:0005525 // GO:0003924 // GO:0005200 // GO:0032418 // GO:0000226 // GO:0007017 // GO:0000278	lysosome localization (GO:0032418);microtubule cytoskeleton organization (GO:0000226);microtubule-based process (GO:0007017);mitotic cell cycle (GO:0000278);	GTP binding (GO:0005525);GTPase activity (GO:0003924);structural constituent of cytoskeleton (GO:0005200);	astral microtubule (GO:0000235);centrosome (GO:0005813);cytoplasm (GO:0005737);microtubule (GO:0005874);nucleus (GO:0005634);perinuclear region of cytoplasm (GO:0048471);spindle (GO:0005819);	Acetylation;Cytoplasm;Cytoskeleton;GTP-binding;Microtubule;Nucleotide-binding;Reference proteome.;	Lesur et al. (2015)	Q. robur	bud dormancy
Loc_135104_Tr_1/1_Conf_1.000_Len_1299	1299	serine/arginine-rich splicing factor 5 isoform X7 [Belonocnema treatae]	2.95705e-69	P26686	80.21	3e-42	SRR55_DROME	Serine-arginine protein 55	dme:Dmel_CG10851	K12893	GO:0071013 // GO:0016607 // GO:0005634 // GO:0005700 // GO:0071011 // GO:0035327 // GO:0003729 // GO:0003723 // GO:0051607 // GO:0000278 // GO:0044819 // GO:0045292 // GO:0000398 // GO:0000381 // GO:0010468 // GO:0031440 // GO:0048024 // GO:0001178 // GO:0008380	defense response to virus (GO:0051607);mitotic cell cycle (GO:0000278);mitotic G1/S transition checkpoint (GO:0044819);mRNA cis splicing, via spliceosome (GO:0045292);mRNA splicing, via spliceosome (GO:0000398);regulation of alternative mRNA splicing, via spliceosome (GO:0000381);regulation of gene expression (GO:0010468);regulation of mRNA 3'-end processing (GO:0031440);regulation of mRNA splici…	mRNA binding (GO:0003729);RNA binding (GO:0003723);	catalytic step 2 spliceosome (GO:0071013);nuclear speck (GO:0016607);nucleus (GO:0005634);polytene chromosome (GO:0005700);precatalytic spliceosome (GO:0071011);transcriptionally active chromatin (GO:0035327);	Alternative splicing;Direct protein sequencing;mRNA processing;mRNA splicing;Nucleus;Phosphoprotein;Reference proteome;Repeat;RNA-binding.;	Lesur et al. (2015)	Q. robur	bud dormancy
Loc_135123_Tr_1/1_Conf_1.000_Len_889	889	uncharacterized protein LOC117175260 [Belonocnema treatae]	1.86477e-05													Lesur et al. (2015)	Q. robur	bud dormancy
[truncated: 1,376 more rows]

## Sheet: TableS5
Table S5. The details of sampled individuals.
Individual	Population	Mother tree	Geographic variables		Climate variables						Phenotypic variables
											Individual phenotypic variables		Family phenotypic variables
			Longitude	Latitude	BIO 1	BIO 2	BIO 8	BIO11	BIO 12	BIO 14	Spring phenology	Autumn phenology	Spring phenology	Autumn phenology	DBH	Height	Survival
qr01	Chojnów	Ch 18	21.0855	52.0107	7.80417	8.40833	17.0167	-1.55	524	23	3	6	2.13	5.52	19.6	212.4	93.7
qr02	Chojnów	Ch 19	21.0855	52.0107	7.80417	8.40833	17.0167	-1.55	524	23	3	5	1.96	5.56	21.4	231.8	97.9
qr03	Chojnów	Ch 23	21.0855	52.0107	7.80417	8.40833	17.0167	-1.55	524	23	2	5	2.67	5.71	19.8	230	91.7
qr04	Chojnów	Ch 19	21.0855	52.0107	7.80417	8.40833	17.0167	-1.55	524	23	1	4	1.96	5.56	21.4	231.8	97.9
qr05	Chojnów	Ch 23	21.0855	52.0107	7.80417	8.40833	17.0167	-1.55	524	23	4	6	2.67	5.71	19.8	230	91.7
qr06	Chojnów	Ch 18	21.0855	52.0107	7.80417	8.40833	17.0167	-1.55	524	23	1	5	2.13	5.52	19.6	212.4	93.7
qr07	Chojnów	Ch 14	21.0855	52.0107	7.80417	8.40833	17.0167	-1.55	524	23	1	5	2.54	5.81	15.9	214.5	95.8
qr08	Chojnów	Ch 27	21.0855	52.0107	7.80417	8.40833	17.0167	-1.55	524	23	1	7	1.81	5.96	17.9	221.4	100
[truncated: 85 more rows]
